# Supplementary material for: Transcriptional state dynamics lead to heterogeneity and adaptive tumor evolution in urothelial bladder carcinoma
Source: Commun Biol. 2023 Dec 21;6:1292. doi: 10.1038/s42003-023-05668-3 (PMC10739805; doi:10.1038/s42003-023-05668-3)
Supplement: Supplementary file 3 — Supplementary Data 1 [file 42003_2023_5668_MOESM3_ESM.xlsx]

## Sheet: Fig 2c-LHS
ImageNumber	AreaShape_Center_X	AreaShape_Center_Y
1	562.403	225.91
2	774.652	18.8261
2	799.096	19.3959
2	538.537	24.5158
2	816.814	50.3013
2	563.441	216.572
2	475.635	215.024
2	84.433	254.567
2	528.533	600.457
2	113.355	647.161
2	124.403	657.345
3	490.161	222.655
3	457.58	223.568
3	87.4512	261.915
3	559.688	308.946
3	539.667	311.231
3	113.045	654.291
3	123.473	665.634
4	537.694	31.9286
4	450.444	187.944
4	473.398	194.694
4	426.422	203.067
4	137.977	316.471
4	507.111	595.06
4	756.032	615.232
4	162.488	747.812
5	557.728	25.8447
5	437.381	192.571
5	488.043	212.086
5	240.452	294.923
5	164.663	352.393
5	253.012	562.953
5	284.897	566.724
5	530.784	569.843
5	733.306	633.537
5	734.134	653.354
5	168.694	761.777
5	146.506	766.198
6	491.647	9.93137
6	506.988	17.4881
6	547.966	24.7045
6	562.911	31.7778
6	545.678	37.2889
6	567.458	44.8958
6	555.549	51.2747
6	467.899	206.404
6	467.202	242.065
6	481.718	248.847
6	546.771	293.952
6	549.596	326.607
6	193.808	345.141
6	195.321	375.857
6	161.242	378.593
6	489.333	586.711
6	494.66	608.163
6	748.145	633.733
6	743.621	651.526
6	763.177	645.487
6	726.029	672.511
6	137.573	790.787
6	158.247	804.412
7	561.868	14.044
7	494.163	17.125
7	562.595	38.0127
7	543.268	51.3049
7	484.291	195.291
7	430.155	202.179
7	483.068	226.703
7	467.914	241.925
7	545.318	282.188
7	502.171	294.256
7	535.367	317
7	243.133	329.844
7	220.843	327.704
7	135.134	356.629
7	157.879	378.112
7	391.172	414.989
7	281.756	429.415
7	523.188	596.125
7	487.663	598.01
7	520.537	609.354
7	757.888	640.375
7	769.325	640.41
7	737.992	650.535
7	723.671	654.035
7	727.802	670.208
7	157.59	779.098
8	563.427	29.2233
8	547.129	39.871
8	489.234	191.851
8	480.404	235.384
8	517.9	276.05
8	236.345	301.064
8	535.755	304.627
8	187.703	320.451
8	159.881	350.214
8	127.51	381.602
8	152.419	382.286
8	174.429	384.051
8	424.256	405.833
8	396.01	408.812
8	285.385	429.549
8	502.891	573.37
8	756.625	618.034
8	772.516	639.393
8	719.952	645.916
8	744.836	647.3
8	727.118	662.329
8	129.744	770.134
8	146.878	785.256
9	530.265	15.7551
9	566.641	26.875
9	546.126	29.0991
9	474.152	187.686
9	491.658	196.272
9	441.446	212.084
9	468.797	227.873
9	215.379	319.737
9	101.213	334.468
9	432.901	382.747
9	302.162	407.657
9	389.546	409.62
9	368.447	415.699
9	280.853	573.842
9	532.595	585.481
9	509.097	598.344
9	524.356	603.913
9	768.989	618.816
9	758.641	633.033
9	761.72	661.516
9	737.411	666.271
9	151.585	769.938
10	555	19.0182
10	476.481	171.987
10	510.98	189.647
10	485.238	193.225
10	441.417	201.823
10	495.236	211.727
10	501.991	230.673
10	239.15	246.752
10	222.121	302.614
10	196.978	349.533
10	429.287	366.907
10	335.022	385.419
10	195.892	387.247
10	448.465	389.386
10	309.018	393.404
10	285.906	397.283
10	361.494	410.678
10	546.791	560.57
10	523.828	561.485
10	493.464	567.548
10	511.685	573.185
10	539.983	588.443
10	794.16	615.008
10	758.316	617.786
10	733.33	630.679
10	777.527	653.374
11	577.912	19.016
11	563.326	45.058
11	512.173	201.673
11	493.049	208.721
11	445.496	216.447
11	523.14	220.963
11	232.73	236.617
11	509.679	236.303
11	479.754	239.78
11	506.682	256.6
11	540.293	256.89
11	234.587	266.066
11	144.505	285.825
11	234.553	285.282
11	567.759	302.101
11	216.569	315.667
11	96.2821	336.735
11	182.698	378.291
11	450.903	394.71
11	303.571	393.982
11	433.49	398.85
11	332.022	404.5
11	279.786	398.755
11	457.074	416.963
11	316.25	421.25
11	496.326	560.848
11	513.121	567.233
11	502.341	582.42
11	473.044	589.209
11	755.724	634
11	775.406	636.842
11	797.309	643.532
11	733.822	657.059
11	756.691	662.667
11	785.396	664.5
11	760.373	675.337
11	134.879	783.03
11	156.723	787.762
11	187.736	791.747
11	146.388	804.745
12	601.788	14.1538
12	582.774	32.2547
12	570.633	47.4684
12	445.226	165.366
12	520.622	175.841
12	423.01	175.262
12	498.542	182.313
12	415.368	190.979
12	437.7	193.567
12	467.471	200.23
12	456.776	208.165
12	508.574	221.234
12	523.333	220.833
12	461.218	224.345
12	556.598	234.782
12	235.057	241.568
12	500.378	258.479
12	151.031	261.979
12	480.564	261.649
12	263.206	272.336
12	485.049	275.622
12	584.722	286.316
12	226.717	285.919
12	525.25	288.134
12	191.859	294.808
12	501.2	293.618
12	560.854	311.329
12	224.313	335.783
12	198.831	358.246
12	334.376	373.899
12	213.011	378.341
12	312.091	377.027
12	291.851	386.802
12	419.286	383.276
12	360.456	390.589
12	444.63	392.278
12	478.01	399.041
12	314.355	396.892
12	460.275	401.89
12	198.659	403
12	294.976	420.031
12	538.869	537.976
12	253.594	560.511
12	528.287	567.425
12	777.269	589.808
12	753.442	592.767
12	794.114	596.377
12	503.902	601.205
12	767.901	600.747
12	242.793	604.631
12	757.583	611.714
12	779.511	612.5
12	746.161	633.471
12	787.776	642.918
12	766.398	649.441
12	781.039	669.343
12	760.971	672.718
12	171.89	737.89
12	164.685	765.685
12	124.373	772.147
13	575.851	30.7021
13	421.902	157.759
13	497.914	158.043
13	412.422	167.826
13	438.536	167.021
13	424.394	177.707
13	471.745	182.764
13	451.37	189.157
13	485.385	189.085
13	523.867	192.891
13	508.413	200.127
13	465.896	204.913
13	558.114	212.333
13	493.239	228.743
13	481.323	252.065
13	496.74	269.26
13	520.661	273.605
13	587.053	271.105
13	186.49	272.172
13	565.088	281.605
13	505.49	280.608
13	530.975	285.445
13	234.336	294.54
13	211.816	305.5
13	180.6	298.783
13	213.504	330.752
13	128.437	337.333
13	302.896	349.73
13	216.56	347.294
13	268.58	355.27
13	338.694	355.072
13	468.62	358.022
13	410.902	365.451
13	312.952	376.24
13	338.248	379.872
13	429.303	374.414
13	356	380.983
13	332.12	400.417
13	294.8	413.844
13	539.779	525.71
13	524.102	524.343
13	283.887	529.19
13	509	532.096
13	266.346	532.25
13	460.643	537.347
13	478.848	538.696
13	316.298	554.405
13	559.011	561.217
13	756.343	566.648
13	776.55	563.072
13	782.383	574.802
13	746.748	579.835
13	772.161	584.83
13	257.183	593.101
13	237.614	592.818
13	800.142	598.77
13	747.835	597.546
13	774.355	603.57
13	753.559	612.255
13	784.419	610.114
13	762.942	625.388
13	730.419	635.337
13	806.6	635.04
13	790.693	634.921
13	781.845	652.217
13	763.239	653.274
13	123.372	756.558
13	131.091	773.864
14	604.379	16.75
14	580.009	25.2736
14	570.487	52.2875
14	416.967	173.383
14	496.193	174.916
14	409.454	187.093
14	530.977	182.034
14	438.945	188.829
14	464.843	196.392
14	447.792	208.302
14	424.276	205
14	483.21	214.019
14	519.222	211.13
14	457.54	230.664
14	477.733	236.259
14	509.189	230.118
14	272.896	262.496
14	487.134	270.63
14	146.258	272.054
14	530.901	286.306
14	495.253	294
14	583.008	300.083
14	217.982	299.257
14	523.049	305.056
14	193.803	307.285
14	557.856	311.289
14	503.952	307.867
14	170.215	318.047
14	204.559	324.863
14	229.233	319.207
14	216.329	345.696
14	119.517	347.54
14	126.901	361.069
14	221.16	370.032
14	183.422	374.699
14	299.731	377.731
14	344.917	378.042
14	229.505	383.474
14	408.748	387.973
14	213.894	389
14	444.954	396.73
14	336.258	402.225
14	356.858	401.522
14	423.917	406.729
14	313.349	409.929
14	283.104	417
14	282.098	544.489
14	537.134	561.351
14	258.848	556.793
14	512.275	560.642
14	481.009	560.123
14	503.495	572.747
14	481.477	575.08
14	554.838	579.758
14	793.81	590.81
14	746.836	593.06
14	770.443	591.278
14	523.783	591.892
14	507.629	606.528
14	800.374	627.589
14	754.042	637.211
14	807.476	647.786
14	761.743	657.044
14	733.583	666.817
14	765.947	676.96
14	786.552	675.038
14	143.617	725.5
14	171.088	737.987
14	145.111	739.753
14	153.444	793.183
14	129.966	800.172
15	582.107	10.7377
15	473.784	14.045
15	586.04	43.648
15	570.536	61.5214
15	466.094	184.26
15	532.048	194.06
15	417.087	193.864
15	436.443	204.682
15	533.011	219.054
15	520.444	223.926
15	479.925	224.858
15	500.768	251.954
15	569.293	268.99
15	539.33	271.983
15	508.52	271.72
15	488.069	281.497
15	180.9	287.444
15	225.12	294.264
15	525.227	307.72
15	510.361	325.546
15	186.6	325.93
15	559.492	323.115
15	164.071	354.364
15	123.585	367.351
15	438.959	374.713
15	263.278	382.37
15	200.331	386.083
15	236.083	396.775
15	386.984	397.694
15	287.113	400.299
15	318.636	400.1
15	335.529	407.118
15	417.545	412.263
15	433.467	418.63
15	470.63	418.259
15	342.278	427.522
15	456.471	429.365
15	293.011	436.209
15	496.09	561.888
15	520.429	564.714
15	550.871	567.448
15	537.46	570.356
15	563.622	569.72
15	502.67	589.68
15	771.76	594.752
15	523.368	601.103
15	791.904	600.542
15	742.663	606.653
15	761.073	608.891
15	496.21	613.432
15	227.86	624.15
15	749.482	622.57
15	523.747	623.198
15	254.242	628.758
15	790.649	630.456
15	742.821	636.053
15	764.681	636.529
15	788.053	646.158
15	789.417	664.981
15	765.754	669.015
15	728.842	672.833
15	762.652	683.281
15	784.067	684.889
15	129.515	733.525
15	155.189	742.233
15	128.859	767.844
15	161.624	789.494
15	147.6	795.824
15	127.484	808.737
16	552.205	13.73
16	523.41	10.209
16	483.921	13.0317
16	563.127	26.962
16	471.741	28.2353
16	595.187	44.4228
16	568.044	67.4835
16	528.688	179.825
16	498.876	181.207
16	425.993	198.637
16	404.41	209.554
16	436.495	225.439
16	512.638	223.181
16	535.605	225.93
16	478.641	237.291
16	231	248.336
16	519.557	250.591
16	464.48	245.902
16	506.461	254.596
16	547.634	271.86
16	490.33	278.264
16	493.593	293.432
16	185.532	297.436
16	548.704	305.326
16	528.515	307.78
16	488.233	310.194
16	173.165	319.154
16	179.081	330.532
16	546.574	329.702
16	159.936	342.908
16	215.785	351.602
16	110.198	354.514
16	195.261	372.183
16	129.99	375.125
16	308.934	389.95
16	343.906	393.74
16	186.913	399.63
16	457.319	406.95
16	389.854	407.358
16	304.348	410.126
16	323.577	408.622
16	272.526	413.021
16	195.605	413.593
16	351.716	418.345
16	284.879	422.907
16	413.862	423.851
16	461.193	431.301
16	387.733	457.029
16	135	463.276
16	274.845	551.355
16	303.425	556.287
16	535.937	558.949
16	521.427	559.464
16	548.273	562.284
16	250.389	568.2
16	506.036	572.8
16	478.712	565.583
16	558.538	580.968
16	456.295	589.305
16	765.682	596.947
16	770.953	614.767
16	510.878	621.633
16	756.592	618.04
16	785.722	624.731
16	225.788	631.059
16	256.752	631.15
16	777.248	636.976
16	757.092	643.951
16	778.991	649.477
16	807.371	650.565
16	725.431	673.474
16	769.598	693.991
16	745.168	690.817
16	120.432	744.728
16	186.681	760.596
16	185.381	790.962
16	134.95	796.28
16	163.211	797.137
17	536.756	8.32558
17	592.957	14.4468
17	534.172	29.8485
17	557.637	37.5133
17	571.432	57.2737
17	489.604	149.865
17	468.919	155.035
17	445.082	163.591
17	424.496	167.849
17	537.538	167.237
17	438.544	180.734
17	423.12	186.033
17	532.593	189.525
17	396.646	192.025
17	535.542	208.833
17	483.302	212.406
17	517.593	212.724
17	413.717	218.636
17	468.444	226.654
17	545.549	225.578
17	504.427	228.927
17	480.968	226.564
17	457.037	230.753
17	518.263	236.788
17	530.828	239.701
17	499.589	247.526
17	581.709	258.553
17	475.389	264.122
17	508.736	269.132
17	565.634	271.589
17	228.037	267.57
17	544.238	282.03
17	188.469	276.905
17	159.195	278.5
17	508.23	287.522
17	218.954	286.163
17	202.653	296.113
17	526.451	292.784
17	586.972	295.943
17	488.119	303.128
17	566.516	300.419
17	510.359	308.804
17	107.183	315.512
17	146.404	323.649
17	514.72	326.854
17	201.891	327.156
17	96.7468	329.025
17	316.841	344.495
17	449.458	351.635
17	187.495	353.631
17	303.939	354.163
17	338.791	353.861
17	361.509	355.689
17	121.085	363.5
17	250.676	368.705
17	461.747	368.711
17	288.536	367.408
17	447.462	367.681
17	226.59	368.361
17	119.964	375.181
17	317.706	372.647
17	205.421	385.083
17	404.838	380.677
17	185.221	384.035
17	312.213	386.894
17	233.172	388.253
17	418.488	393.048
17	485.109	389.287
17	182.797	394.557
17	393.282	396.482
17	455.954	395.62
17	307.333	409.099
17	321.506	406
17	400.549	409.196
17	382.099	412.634
17	275.826	415.889
17	182.119	424.822
17	401.288	423.225
17	301.267	427.455
17	267.327	532.965
17	327.659	553.294
17	491.512	556.15
17	773.048	557.774
17	758.363	571.11
17	742.522	577.533
17	328.886	583.761
17	504.97	582.374
17	753.437	590.391
17	541	587.053
17	496.294	603.174
17	790.71	602.112
17	518.993	607.794
17	731.11	615.033
17	514.531	626.877
17	804.431	630.534
17	779.616	644.687
17	722.585	646.451
17	772.5	665.242
17	741.08	673.364
17	752.922	672.709
17	174.011	741.217
17	129.101	748.414
17	108.922	751.99
17	212.122	756.756
17	183.323	763.121
17	128.447	773.459
17	165.216	780.165
17	148.325	775.375
17	154.802	795.815
17	134.086	799.321
18	512.168	11.7405
18	472.586	10.4747
18	611.136	24.5432
18	529.543	27.6702
18	552.947	34.9558
18	578.537	59.9851
18	471.453	145.641
18	493.079	146.944
18	516.888	158.617
18	443.352	157.531
18	538.247	157.011
18	409.797	171.289
18	391.043	196.149
18	427.45	196.527
18	539.045	206.36
18	395.694	218.261
18	466.232	223.852
18	489.039	225.013
18	440.832	229.43
18	502.415	230.669
18	529.308	228.077
18	549.089	236.589
18	460.026	238.733
18	241.306	239.941
18	488.864	248.264
18	523.087	259.246
18	457.138	253.057
18	270.736	252.036
18	244.976	261.049
18	491.427	262.436
18	513.255	247.759
18	459.133	270.361
18	154.631	269.429
18	248.133	280.417
18	506.308	277.346
18	227.205	287.625
18	194.555	288.191
18	167.289	290.62
18	459.511	296.543
18	528.25	297.806
18	176.644	305.744
18	484.505	306.055
18	113.82	314.523
18	87.7328	316.19
18	169.627	327.205
18	207.232	329.815
18	181.717	334.728
18	314.13	338.069
18	292.929	335.263
18	409.038	344.459
18	276.491	342.632
18	385.492	347.025
18	218.739	352.978
18	343.772	356.317
18	361.405	352.658
18	163.338	355.697
18	301.225	357.853
18	453.541	355.11
18	427.953	360.406
18	258.25	360.343
18	271.691	365.52
18	114.033	368.652
18	235.266	373.457
18	369.985	377.489
18	504.168	386.347
18	405.962	382.383
18	305.25	392.6
18	247.341	389.932
18	430.731	393.591
18	351.01	393.706
18	120.552	394.208
18	195.307	401.295
18	327.574	403.943
18	266.576	406.772
18	429.415	407.576
18	220.909	408.557
18	176.876	412.095
18	392.868	411.574
18	278.153	416.871
18	368.055	417.118
18	412.785	416.603
18	323.952	422.46
18	180.239	431.159
18	400.871	429.05
18	307.8	435.75
18	539.835	506.604
18	550.413	521.413
18	532.259	526.139
18	268.512	528.345
18	502.125	543.602
18	542.824	544.902
18	758.714	550.893
18	475.291	561.953
18	778.903	561.434
18	515.01	562.414
18	498.081	568.302
18	743.162	568.071
18	303.496	563.118
18	796.98	577.366
18	502.48	582.143
18	536.325	583.561
18	332.786	585.96
18	510.25	593.55
18	746	592.76
18	246.899	599.414
18	482.443	602.732
18	228.048	608.614
18	764.241	606.354
18	802.319	609.541
18	725.879	607.766
18	741.51	610.17
18	784.11	614.398
18	249.264	620.011
18	508.084	619.651
18	741.752	624.86
18	814.131	622.383
18	789.782	635
18	719.147	635.667
18	777.159	661.77
18	809.413	666.93
18	789.747	668.253
18	736.888	670.009
18	766.743	681.051
18	741.518	686.156
18	790.674	688.8
18	764.862	693.319
18	216.143	739.077
18	114.179	754.155
18	137.042	781.365
18	127.226	772.476
18	160.791	788.852
19	527.81	12.9524
19	585.977	15.1264
19	511.616	23.312
19	488.443	17.1217
19	499.792	32.2264
19	618.72	35.4486
19	526.393	42.7926
19	548.261	47.1812
19	556.857	74.987
19	492.793	154.017
19	469.439	158.579
19	540.62	161.324
19	518.58	168.275
19	442.528	164.761
19	425.043	183.511
19	402.705	176.835
19	389.647	186.431
19	411.451	219.857
19	428.75	229.348
19	389.386	232.242
19	503.014	236.644
19	529.049	233.439
19	466.849	242.078
19	515.16	245.009
19	440.908	243.092
19	547.634	240.333
19	251.955	241
19	488.257	239.847
19	234.286	246.175
19	271.034	252.034
19	460.617	258.406
19	488.132	260.831
19	520.841	262.051
19	135.623	277.069
19	450.331	282.559
19	214.864	293.072
19	257.962	288.338
19	507.597	287.597
19	174.084	292.403
19	595.503	301.797
19	161.762	319.544
19	256.268	319.646
19	364.862	327.733
19	87.8773	329.613
19	190.946	327.385
19	113.478	328.522
19	229.488	342.451
19	152.824	344.072
19	208.074	346.157
19	291.856	344.432
19	324.203	344.703
19	192.119	346.982
19	276.554	354.386
19	454.288	362.425
19	133.731	361.308
19	238.98	365.971
19	160.792	367.114
19	187.547	367.396
19	257.641	368.317
19	112.703	377.63
19	339.336	375.544
19	441.884	381.922
19	386.311	378.387
19	466.458	382.518
19	371.692	393.503
19	223.184	377.788
19	414.391	396.261
19	216.041	394.134
19	398.748	399.16
19	436.568	406.136
19	196.853	409.388
19	390.48	414.646
19	347.762	418.2
19	458.148	415.318
19	177.236	420.118
19	218.126	419.662
19	474.418	424.165
19	266.262	425.495
19	441.161	423.943
19	200.299	425.526
19	366.038	436.415
19	289.887	433.281
19	469.699	435.711
19	350.676	440.781
19	409.92	439.232
19	305.669	447.22
19	148.698	451.208
19	385.913	453.825
19	539.716	517.158
19	537.723	532.179
19	482.048	543.567
19	575.089	542.009
19	449.231	546.47
19	500.887	547.868
19	269.148	545.039
19	556.047	550.71
19	248.5	553.878
19	760.132	560.139
19	237.075	563.559
19	775.966	569.745
19	565.19	570.762
19	545.182	579.424
19	583.827	580.382
19	304.057	581.77
19	272.835	578.844
19	758	578.4
19	739.271	582.469
19	492.442	585.469
19	522.384	581.259
19	801.673	585.442
19	561.608	587.961
19	819.781	595.76
19	570.243	600.388
19	520.287	597.747
19	720.083	597.926
19	298.823	600.531
19	449.519	600.953
19	470.135	600.685
19	766.053	604.106
19	780.038	604.697
19	584.189	603.979
19	798.237	602.878
19	243.959	607.98
19	739.657	599.918
19	823.279	608.973
19	325.989	608.326
19	549.685	609.116
19	750.444	612.067
19	467.124	617.213
19	496.215	615.38
19	809.121	619.444
19	793.028	620.897
19	771.555	623.916
19	521.857	630.333
19	268.861	630.025
19	717.793	630.727
19	745.795	640.145
19	246.815	639.914
19	798.344	646.828
19	815.949	648.778
19	718.491	657.974
19	775.57	675.776
19	739.305	677.705
19	809.966	680.919
19	789.436	688.673
19	729.774	688.985
19	758.662	692.538
19	781.322	703.391
19	746.354	705.133
19	215.968	748.172
19	186.927	746.881
19	208.432	761.09
19	129.541	801.321
20	585.216	8.152
20	485.2	19.2741
20	514.111	22.5694
20	552.324	27.777
20	499.302	29.8707
20	548.534	68.8466
20	478.875	135.896
20	497.192	147.087
20	548.761	155.435
20	522.968	155.488
20	387.519	171.177
20	397.848	192.815
20	422.826	189.685
20	517.37	205.967
20	539.044	211.143
20	239.589	215.187
20	406.803	217.172
20	524.258	219.536
20	492.197	230.994
20	542.094	231.118
20	439.907	239.465
20	466.893	240.476
20	473.078	239.722
20	543.729	247.958
20	227.092	253.54
20	258.677	252.452
20	602.703	268.054
20	250.137	268.6
20	166.671	274.943
20	217.342	284.842
20	258.73	286.757
20	206.664	293.538
20	86.9466	310.282
20	187.656	310.248
20	117.474	314.259
20	161.515	305.825
20	239.346	313.731
20	596.012	325.667
20	211.898	332.417
20	315.462	334.721
20	290.273	334.901
20	179.164	337.782
20	243.644	339.832
20	192.821	342.874
20	392.656	344.083
20	366.387	344.821
20	267.211	340.657
20	348.446	348.738
20	137.692	348.758
20	290.84	351.543
20	238.712	359.49
20	318.54	356.713
20	188.519	368.613
20	142.793	365.782
20	290.897	371.908
20	466.183	368.866
20	384.878	365.391
20	408.897	376.979
20	259.916	379.298
20	476.152	377.696
20	371.174	383.207
20	449.271	383.719
20	238.897	385.448
20	428.704	383.071
20	227.912	385.962
20	212.54	391.758
20	407.636	396.9
20	450.099	399.835
20	227.109	407.395
20	341.788	405.909
20	486.789	411.778
20	209.454	413.235
20	367.118	423.765
20	402.944	423.43
20	479.688	423.85
20	444.205	423.771
20	420.66	430.333
20	308.021	420.694
20	343.206	433.824
20	265.845	432.071
20	185.942	437.547
20	324.969	433.148
20	397.171	440.902
20	304.67	448.745
20	548.739	505.5
20	548.732	524.351
20	532.598	526.33
20	499.643	524.226
20	580.259	535.647
20	510.936	535.578
20	253.788	540.061
20	443.277	538.543
20	528.667	543.01
20	230.37	559.86
20	779.252	563.819
20	557.05	560.5
20	577.341	563.89
20	297.693	568.83
20	269.857	583.134
20	446.01	588.455
20	719.266	594.481
20	757.839	597.697
20	241.821	596.295
20	304.085	596.736
20	565.872	597.908
20	323.424	607.02
20	778.865	604.596
20	812.064	615.918
20	827.747	616.897
20	547.247	617.062
20	461.656	626.312
20	269.276	624.229
20	247.061	635.52
20	521.561	630.402
20	717.038	627.45
20	752.198	637.568
20	735.614	640.807
20	729.362	661.592
20	779.425	664.677
20	812.82	673.689
20	793.988	680.659
20	734.859	684.503
20	768.754	696.415
20	747.602	696.58
20	795.088	697.931
20	121.656	789.49
20	168.858	798.009
20	139.519	803.797
20	104.831	811.096
21	578.366	9.14851
21	525.093	13.8333
21	506.017	16.0988
21	488.4	20.3889
21	475.063	21.8987
21	557.491	23.7778
21	627.2	29.9304
21	541.333	70
21	442.96	144.53
21	493.744	146.263
21	518.74	155.962
21	398.774	166.258
21	443.482	167.133
21	539.374	185.093
21	401.042	184.568
21	561.031	190.717
21	422.892	187.118
21	513.077	202.253
21	531.05	211
21	407.388	220.793
21	519.12	221.148
21	495.775	223.202
21	578.014	235.229
21	515.198	235.938
21	487.226	238.054
21	458.511	240.733
21	536.442	242.151
21	473.548	243.806
21	437.018	246.817
21	228.597	251.946
21	496.844	249.982
21	260.336	251.227
21	142.395	253.605
21	276.223	257.512
21	562.851	260.053
21	583.65	271.163
21	123.586	279.18
21	150.796	279.43
21	519.764	276.835
21	551.987	282.637
21	233.118	281.224
21	450.782	285.908
21	540.638	280.925
21	590.405	291.19
21	259.248	286.224
21	190.713	292.598
21	210.927	298.118
21	120.609	314.917
21	171.655	312.064
21	205.097	310.155
21	484.147	310.674
21	234.91	307.572
21	349.302	319.688
21	362.82	319.809
21	213.686	324.872
21	553.444	327.344
21	142.663	328.673
21	190.869	326.869
21	230.366	331.462
21	88.5676	330.297
21	277.467	320.2
21	319.641	333.455
21	374.591	341.818
21	306.282	349.128
21	413.647	343.012
21	133.744	347.043
21	228.955	349.073
21	323.722	353.947
21	468.954	351.586
21	343.284	350.137
21	278.477	350.517
21	216.768	363.283
21	239.545	359.705
21	399.03	366.614
21	463.01	370.583
21	338.934	373.358
21	132.799	376.468
21	255.684	379.822
21	449.989	384.766
21	512.161	385.032
21	212.484	389.82
21	496.591	388.634
21	414.574	393.948
21	370.506	392.788
21	459.485	395.577
21	241.32	396.02
21	336.14	400.103
21	503.056	402.769
21	436.008	409.392
21	362	413.832
21	470.389	412.204
21	483.981	414.404
21	226.128	415.443
21	451.333	414.262
21	200.742	413.865
21	208.802	422.812
21	416.505	424.341
21	274.819	428.276
21	473.738	426.845
21	455.177	432.582
21	412.183	440.159
21	178.59	444.179
21	320.839	446.226
21	153.89	448.037
21	421.626	446.033
21	362.229	447.843
21	399.576	450.635
21	384.276	452.46
21	555.51	511.133
21	561.138	532.177
21	588.804	529.848
21	243.5	545.69
21	785.765	577.306
21	294.907	578.14
21	747.34	579.181
21	267.89	585.522
21	828.274	583.538
21	766.897	584.301
21	237.93	593.579
21	306.106	592.415
21	823.036	600.476
21	561.108	600.306
21	758.07	600.266
21	528.256	606.778
21	809.378	602.135
21	317.781	611.867
21	441.682	614.511
21	793.904	613.217
21	716.876	625.865
21	733.555	618.782
21	268.359	622.185
21	830.744	630.402
21	781.14	629.372
21	753.57	640.845
21	736.32	645.105
21	777.163	657.511
21	724.558	659.892
21	760.98	680.441
21	777.269	678.204
21	724.828	694.207
21	772.349	695.642
21	794.43	697.289
21	751.036	700.102
21	734.632	705.552
21	134.568	759.872
21	140.793	781.12
21	116.763	783.619
21	177.2	806.168
21	150.934	805.585
22	531.011	13.2841
22	465.5	18.9756
22	481.473	21.1868
22	543.889	22.9222
22	578.849	22.1047
22	524.636	27.4646
22	483.452	34.7565
22	497.679	35.5496
22	626.197	38.1181
22	467.045	33.8125
22	566.84	37.4787
22	553.137	48.6765
22	535.421	61.215
22	512.388	55.8118
22	531.741	80.0948
22	550.345	85.2478
22	445.812	142.426
22	461.952	140.257
22	489.35	143.94
22	414.385	147.868
22	542.407	151.549
22	514.134	152.866
22	462.842	160.025
22	528.643	156.45
22	409.526	163.19
22	518.888	169.688
22	439.611	172.55
22	398.675	190
22	531.777	193.194
22	415.553	190.024
22	510.168	204.115
22	530.68	214.447
22	547.255	218.061
22	499.622	225.5
22	520.619	225.238
22	416.811	227.057
22	367.327	231.337
22	393.571	233.2
22	476.971	239.214
22	517.94	241.282
22	380.671	243.101
22	218.847	249.468
22	456.439	250.694
22	141.519	251.557
22	429.418	253.818
22	245.217	251.132
22	270.795	254.518
22	472.102	253.361
22	201.035	259.017
22	531.308	259.316
22	487.506	261.608
22	276.863	268.23
22	161.072	268.586
22	257.186	268.918
22	602.124	272.779
22	567.124	277.017
22	582.571	275.829
22	479.757	273.617
22	500.558	279.875
22	165.583	282.108
22	478.057	286.045
22	514.08	286.619
22	206.121	288.014
22	548.556	289.917
22	256.233	297.075
22	532.135	292.438
22	569.764	299.136
22	189.451	306.882
22	500.134	297.037
22	229.39	310.462
22	472.287	300.351
22	107.51	302.458
22	128.966	307.669
22	86.1212	314.742
22	103.843	313.607
22	142.368	312.462
22	577.755	317.418
22	454.129	315.919
22	507.279	314.537
22	374.495	318.637
22	607.354	316.122
22	392.5	318.938
22	485.39	325.805
22	120.975	327.329
22	207.527	327.318
22	433.745	329.472
22	411.155	333.031
22	280.248	334.898
22	300.89	335.624
22	316.678	333.9
22	345.943	332.302
22	143.477	334.826
22	469.938	338.465
22	372.029	340.404
22	247.59	342.149
22	449.63	345.12
22	530.279	340.942
22	231.644	341.228
22	319.504	349.565
22	341	346.989
22	125.039	350.519
22	211.785	353.097
22	357.582	350
22	270.398	355.686
22	406.735	351.814
22	459.628	355.649
22	301.66	357.47
22	252.753	359.874
22	450.549	366.157
22	233.376	371.871
22	523.067	379.978
22	282.989	381.602
22	425.5	384.274
22	473.198	386.066
22	497.385	386.606
22	207.965	392.435
22	362.893	389.202
22	273.778	394.978
22	383.097	393.388
22	511.344	402.556
22	459.974	399.427
22	251.301	402.08
22	111.052	400.757
22	237.391	409.928
22	388.506	408.371
22	408.811	406.377
22	493.477	412.294
22	309.011	411.966
22	375.913	407.625
22	213.466	408.527
22	296.217	413.253
22	467.177	420.854
22	429.844	415.205
22	375	421.696
22	444.365	425.183
22	484.791	426.191
22	322.641	429.087
22	390.94	433.75
22	215.312	435.128
22	420.21	438.162
22	358.784	444.795
22	172.617	450.203
22	407.012	445.893
22	317.269	453.683
22	338.796	452.009
22	441.849	452.17
22	379.889	457.189
22	358.7	461.27
22	425.311	460.189
22	549.391	517.07
22	528.116	522.835
22	752.845	547.107
22	588.257	552.587
22	763.172	554.753
22	782.804	566.243
22	742.844	573.761
22	767.771	572.055
22	532.264	574.494
22	721.656	583.089
22	464.919	582.593
22	787.451	583.615
22	295.609	587.913
22	825.366	590.293
22	746.641	597.587
22	234.073	598.512
22	778.579	604.674
22	802.049	611.098
22	832.854	607.359
22	752.083	614.771
22	469.74	618.528
22	724.248	622.543
22	447.923	627.192
22	551.491	618.455
22	781.078	623.965
22	815.916	628.474
22	796.781	647.307
22	736.763	651.887
22	754.442	649.714
22	723.573	656.36
22	810.257	654.628
22	708.718	662.01
22	716.954	671.586
22	774.233	684.65
22	763.948	683.258
22	788.453	686.415
22	751.584	686.483
22	722.684	698.179
22	786.181	706.417
22	763.832	702.688
22	720.471	710.784
22	99.8173	716.538
22	201.128	729.457
22	145.86	755.344
22	167.012	775.537
22	141.527	782.655
22	114.083	796.361
22	126.423	805.588
22	97	810.048
23	459.795	12.3295
23	525.096	12.1923
23	507.667	12.6667
23	615.146	8.6875
23	488.852	17.4531
23	630.178	12.7444
23	577.344	14.1613
23	472.763	18.8351
23	455.881	23.3305
23	510.511	26.6444
23	498.5	33.2755
23	599.03	27.62
23	482	36.7143
23	525.091	32.9293
23	558.831	33.5923
23	614.41	37.91
23	630.661	40.6606
23	517.523	52.8224
23	536.602	64.0078
23	556.772	58.3772
23	518.951	72.9509
23	562.523	88.5814
23	450.5	129.881
23	471.412	138.118
23	513.517	145.783
23	491.338	147.466
23	531.036	146.612
23	435.481	147.579
23	408.97	150.337
23	546.389	147.823
23	465.5	155.775
23	389.663	159.109
23	425.289	161.198
23	519.638	166.032
23	498.65	165.438
23	554.406	173.28
23	536.046	171.563
23	401.429	169.597
23	419.516	178.158
23	535.95	180.675
23	358.906	181.868
23	405.777	187.864
23	391.467	190.444
23	397.123	202.84
23	514.341	201.493
23	530.693	208.842
23	387.14	213.349
23	416.023	219.575
23	241.462	204.579
23	500.582	221.684
23	361.546	226.134
23	512.152	225.747
23	541.242	225.593
23	526.084	235.122
23	386.593	229.378
23	448.687	235.504
23	411.87	231
23	430.089	233.323
23	474.65	242.029
23	405.437	240.546
23	385.217	244.277
23	542.202	245.155
23	146.569	249.304
23	455.678	249.973
23	513.568	250.099
23	431.246	250.825
23	531.568	256.698
23	446.89	264.445
23	480.147	258.216
23	277.847	259.444
23	431.988	266.244
23	191.204	269.816
23	570.557	271.62
23	246	268.353
23	531.992	274.202
23	278	275.667
23	483.618	273.355
23	505.394	277.159
23	551.695	278.525
23	463.25	275.739
23	222.232	264.667
23	607.146	277.135
23	165.812	279.82
23	519.417	285.547
23	281.585	292.098
23	540.024	294.715
23	265.968	293.811
23	104.798	291.633
23	478.239	296.699
23	578.396	294.937
23	499.437	295.563
23	260.934	305.615
23	236.532	306.366
23	462.663	312.632
23	487.2	312.615
23	384.365	311.417
23	568.484	312.605
23	597.333	314.049
23	615.431	317.438
23	184.558	321.832
23	436.77	323.635
23	122.333	318.756
23	416.598	323.277
23	375.054	325.992
23	355.453	322.353
23	400.316	328.404
23	315.472	330.148
23	328.748	327.602
23	460.837	325.043
23	303.741	330.412
23	473.522	330.043
23	504.468	326.114
23	582.563	331.65
23	146.968	331.944
23	192.28	333.449
23	295.736	338.182
23	346.17	343.398
23	441.584	346.6
23	560.887	346.311
23	245.763	346.684
23	371.291	343.304
23	211.05	347.874
23	403.184	349.86
23	147.966	352
23	122.165	356.26
23	267.164	356.371
23	287.545	355.122
23	420.87	353.664
23	536.115	354.381
23	389.104	361.25
23	376.519	359.846
23	318.647	365.333
23	235.223	365.196
23	406.523	370.746
23	457.379	366.425
23	274.981	372.654
23	292.125	377.469
23	388.473	378.364
23	150.24	376.583
23	214.497	388.324
23	363.89	382.747
23	492.239	381.5
23	462.595	382.038
23	96.129	386.086
23	439.646	388.329
23	504.664	390.008
23	390	394.575
23	529.724	394.606
23	359.279	397.932
23	416.333	402.234
23	255.933	398.267
23	480.77	399.165
23	505.921	403.364
23	335.324	401.324
23	399.816	405.956
23	279.11	403.729
23	378.781	404.114
23	436.398	408.182
23	224.24	407.875
23	301.543	408.992
23	244.309	411.993
23	318.345	415.241
23	381.949	421.879
23	434.021	419.138
23	523.237	417.856
23	181.029	426.971
23	207.5	419.688
23	399.764	425.047
23	469.887	431.68
23	486.017	425.888
23	223.573	431.221
23	276.2	429.983
23	442.047	429.773
23	417.677	434.919
23	333.974	439.8
23	405.904	444
23	453.009	448.315
23	377.503	446.379
23	363.38	457.44
23	425.884	454.496
23	154.483	452.811
23	342.496	455.276
23	305.366	460.317
23	318.764	450.689
23	293.054	457.402
23	396.258	461.731
23	312.691	477.753
23	350.717	478.081
23	546.961	512.631
23	525.562	516.438
23	509.222	526.741
23	268.044	539.133
23	573.628	533.093
23	448.857	541.024
23	597.646	543.354
23	241.891	546.609
23	494.429	538.774
23	781.78	548.79
23	476.554	549.867
23	760.021	543.035
23	772.393	563.098
23	297.845	559.546
23	564.094	571.038
23	788.506	563.828
23	464.741	568.531
23	723.583	565.341
23	464.637	583.167
23	777.345	580.767
23	746.148	581.077
23	236.217	591.539
23	312	587.436
23	507.398	590.928
23	432.387	588.766
23	478.298	594.643
23	753.47	598.28
23	747.308	608.165
23	730.414	608.622
23	825.082	620.653
23	748.287	626.041
23	731.786	625.762
23	770.086	626.457
23	800.26	640.793
23	707.718	638.229
23	488.512	643.237
23	518.868	646.626
23	774.147	646.753
23	722.831	647.806
23	483.16	653.963
23	737.176	654.713
23	760.388	660.725
23	715.464	676.216
23	812.56	679.523
23	737.228	677.203
23	753.088	684.469
23	792.202	684.831
23	778.473	686.507
23	723.099	691.477
23	754.173	698.472
23	740.592	708.143
23	769.302	704.659
23	725.21	709.37
23	753	714.549
23	208.018	727.254
23	91.7404	731.26
23	121.443	770.795
23	145.9	785.987
23	119.385	794.033
24	588.669	9.63636
24	630.451	9.34146
24	445.422	14.9266
24	468.076	20.9848
24	539.357	33.0853
24	504.636	27.0303
24	483.092	28.7143
24	520.218	34.812
24	601.19	30.619
24	561.224	43.0306
24	631.625	41.9531
24	465.308	38.4135
24	480.293	42.8913
24	613.526	42.4639
24	498.295	45.3333
24	512.978	48.9667
24	555.708	57.7769
24	533.514	77.1441
24	561.992	82.6846
24	465.579	130.594
24	486.134	140.488
24	529.241	145.331
24	430.365	140.35
24	448.366	146.494
24	549.221	144.221
24	508.325	141.904
24	394.949	154.692
24	423.687	156.986
24	380.215	162.354
24	517.327	164.786
24	484.946	167.009
24	406.723	161.39
24	463.959	160.054
24	553.511	171.993
24	597.593	172.938
24	422.957	173.861
24	534.695	177.408
24	573.393	173.44
24	513.194	199.806
24	528.876	201.691
24	548.071	197.282
24	405.527	199.516
24	499.162	212.724
24	367.082	209
24	390.132	211.632
24	413.033	217.4
24	354.485	222.204
24	511.577	224.288
24	240.47	239.96
24	384.105	229.072
24	445.04	227.413
24	530.017	235.107
24	544.375	229.029
24	224.759	235.546
24	402.258	237.726
24	380.259	244.679
24	138.398	246.336
24	418.128	243.455
24	447.762	250.731
24	553.222	249.937
24	433.237	247.344
24	488.298	249.288
24	271.288	257.72
24	511.704	256.148
24	121.846	255.476
24	592.893	251.866
24	533.967	255.347
24	473.898	265.352
24	112.018	271.088
24	167.223	273
24	247.439	267.475
24	266.184	270.156
24	495.988	284.217
24	202.435	282.38
24	553.881	286.556
24	570.739	296.429
24	522.248	290.581
24	252.175	299.252
24	591.752	292.802
24	181.811	305.295
24	112.84	301.642
24	191.686	307.686
24	281.694	299.266
24	256.158	308.018
24	75.8046	306.517
24	131.951	313.41
24	621.397	316.147
24	282.985	315.35
24	599.407	310.733
24	370.667	318.014
24	458.009	315.179
24	348.407	319.441
24	319.957	318.569
24	119.289	319.833
24	440.1	318.633
24	79.1333	323.625
24	225.216	324.842
24	255.063	334.635
24	422.252	328.679
24	526.671	329.481
24	129.963	334.417
24	307.95	330.083
24	457.917	334.031
24	385.398	334.08
24	402.937	336.898
24	273.559	343.212
24	473.824	338.272
24	197.77	339.37
24	148.23	347.204
24	317.685	347.589
24	375.645	347.655
24	441.789	348.258
24	565.766	354.649
24	204.493	351.266
24	336.835	354.535
24	131.471	358.265
24	420.907	352.831
24	273.207	355.87
24	295.899	355.639
24	376.079	361.816
24	396.941	362.932
24	451.369	362.243
24	118.562	371.042
24	475.863	364.661
24	268.643	367.735
24	241.153	368.949
24	353.062	373.4
24	164.348	375.543
24	461.016	378.68
24	374.033	375.878
24	220.939	375.595
24	405.658	381.789
24	285.802	381.496
24	385.4	382.8
24	176.01	384.183
24	93.045	384.243
24	499.532	391.072
24	204.729	386.791
24	529.838	390.545
24	365.421	390.391
24	469.438	394.9
24	440.623	393.721
24	515.348	398.635
24	399.256	398.814
24	218.842	396.752
24	338.535	400.941
24	414.577	402.569
24	292.26	409.792
24	382.718	406.738
24	227.98	407.758
24	363.96	405.94
24	431.721	407.973
24	494.283	410.575
24	249.333	430.815
24	449.623	419.226
24	211.556	415.919
24	324.247	421.548
24	262.548	421.243
24	176.976	420.183
24	476.982	420.451
24	285.146	432
24	412.963	426.339
24	222.318	428.43
24	435.009	433.684
24	314.135	433.302
24	420.155	448.681
24	152.284	447.844
24	346.669	446.477
24	280.628	447.349
24	326.066	447.984
24	449.884	444.686
24	298.657	452.441
24	384.44	449.553
24	364.047	463.539
24	392.789	464.347
24	406.527	456.83
24	429.703	461.686
24	307.033	480.615
24	533.481	510.135
24	552.194	511.427
24	537.962	527.725
24	600.034	530.517
24	571.267	530.659
24	275.8	540.025
24	752.591	545.466
24	782.698	547
24	468.268	548.654
24	516.988	544.714
24	767.598	551.474
24	489.872	545.88
24	736.113	555.652
24	598.138	553.106
24	502.586	556.336
24	245.532	562.596
24	771.154	572.429
24	793.459	571.816
24	716.714	574.902
24	426.357	582.45
24	761.143	585.011
24	554.063	588.405
24	789.273	586.805
24	327.867	591.289
24	233.446	586.926
24	474.277	604.875
24	706.05	597.86
24	429.612	602.174
24	523.75	601.848
24	456.813	603.209
24	770.853	601.529
24	801.863	602.547
24	498.225	605
24	757.261	607.636
24	806.224	614.163
24	787.268	619.732
24	716.049	626.275
24	511.033	621.876
24	733.521	623.974
24	823.856	622
24	757.375	627.92
24	433.129	627.671
24	702.035	634.306
24	533.488	636.036
24	271.72	629.72
24	476.857	635.171
24	800.116	636.092
24	452.308	639.374
24	713.281	648.364
24	700.432	661.475
24	729.073	656.75
24	748.892	659.941
24	486.24	661.979
24	717.659	673.091
24	772.413	677.175
24	739.695	677.331
24	755.709	681.173
24	814.761	681.858
24	709.47	682.154
24	790.216	684.198
24	790.467	694.738
24	753.973	695.427
24	715.458	701.686
24	735.333	700.856
24	764.718	703.592
24	779.623	709.472
24	744.822	719.673
24	208.231	725.286
24	225.024	764.768
24	206.784	804.176
25	570.764	7.13514
25	636.289	13.3203
25	463.484	19.8033
25	497.669	26.5294
25	610.752	25.2416
25	472.257	35.3971
25	551.811	34.4016
25	641.769	36.7063
25	618.071	44.3095
25	515.236	45.1643
25	498.833	43.0417
25	471.272	51.6579
25	558.658	58.7391
25	493.932	61.1017
25	541.515	77.3162
25	578.686	79.8099
25	559.861	89.7222
25	471.504	119.902
25	490.51	135.427
25	533.918	143.041
25	442.236	137.901
25	509.985	137.594
25	555.33	143.967
25	396.173	144.982
25	416.333	144.197
25	430.868	153.39
25	467.872	157.448
25	516.474	159.368
25	546.281	169.921
25	447.159	165.793
25	379.697	160.361
25	588.559	165.831
25	422.246	168.886
25	486.563	161.772
25	388.88	168.315
25	560.974	168.535
25	575.097	183.209
25	400.973	173.167
25	387.051	183.747
25	520.868	193.713
25	379.72	195.69
25	396.053	197.871
25	365.229	204.253
25	536.331	205.747
25	516.93	216.669
25	399.31	212.839
25	421.824	211.542
25	435.437	221.304
25	502.257	218.138
25	356.92	220.035
25	449.71	223.745
25	380.012	227.819
25	408.769	235.291
25	535.721	232.98
25	451.963	236.284
25	96.8759	233.788
25	582.138	242.704
25	512.508	240.682
25	480.591	240.818
25	601.799	241.691
25	426.51	237.732
25	138.968	244.992
25	566.023	254.419
25	447.13	248.569
25	523.644	255.163
25	497.36	250.477
25	425.149	255.347
25	580.639	257.021
25	540.222	257.273
25	254.719	258.322
25	269.79	265.594
25	449.098	262.402
25	111.771	266.298
25	494.261	262.612
25	210.547	270.969
25	227.415	252.809
25	463.636	262.795
25	130.573	268.584
25	279.87	263.541
25	240.134	271.458
25	428.296	270.561
25	169.216	279.556
25	533.662	279.732
25	471.553	280.22
25	492.118	279.743
25	511.762	282.007
25	609.738	279.95
25	586.864	281.195
25	312.154	285.522
25	437.515	288.32
[truncated: 60,978 more rows]

## Sheet: Source data-Fig 2c-RHS-Area
Time.Hours	Percent.area.covered	Clonotype	Replicate
2	9.76129	Holoclone	1
4	10.8969	Holoclone	1
6	78.8934	Holoclone	1
8	83.8973	Holoclone	1
10	80.7765	Holoclone	1
12	82.558	Holoclone	1
14	83.3124	Holoclone	1
16	85.3059	Holoclone	1
18	82.7675	Holoclone	1
20	26.6224	Holoclone	1
22	84.448	Holoclone	1
24	90.7321	Holoclone	1
26	94.1741	Holoclone	1
28	92.8869	Holoclone	1
30	95.6608	Holoclone	1
32	92.6425	Holoclone	1
34	95.5261	Holoclone	1
36	93.3668	Holoclone	1
38	95.6262	Holoclone	1
40	100	Holoclone	1
42	97.8527	Holoclone	1
44	94.4214	Holoclone	1
46	97.5313	Holoclone	1
48	95.5994	Holoclone	1
50	96.0245	Holoclone	1
2	70.0751	Holoclone	2
4	72.693	Holoclone	2
6	74.4256	Holoclone	2
8	69.8202	Holoclone	2
10	74.4348	Holoclone	2
12	76.2809	Holoclone	2
14	79.1896	Holoclone	2
16	75.1731	Holoclone	2
18	73.3715	Holoclone	2
20	76.5786	Holoclone	2
22	82.1281	Holoclone	2
24	86.1165	Holoclone	2
26	85.7462	Holoclone	2
28	91.4194	Holoclone	2
30	90.4143	Holoclone	2
32	88.6186	Holoclone	2
34	85.6781	Holoclone	2
36	94.4747	Holoclone	2
38	93.1124	Holoclone	2
40	93.0584	Holoclone	2
42	96.1458	Holoclone	2
44	95.8376	Holoclone	2
46	96.2711	Holoclone	2
48	100	Holoclone	2
50	93.0565	Holoclone	2
2	66.6966	Holoclone	3
4	66.8211	Holoclone	3
6	74.5778	Holoclone	3
8	76.4971	Holoclone	3
10	76.3482	Holoclone	3
12	77.0145	Holoclone	3
14	77.927	Holoclone	3
16	82.0534	Holoclone	3
18	84.674	Holoclone	3
20	88.7457	Holoclone	3
22	93.19	Holoclone	3
24	96.5348	Holoclone	3
26	94.7239	Holoclone	3
28	93.0342	Holoclone	3
30	93.081	Holoclone	3
32	100	Holoclone	3
34	97.7345	Holoclone	3
36	99.6714	Holoclone	3
38	98.5682	Holoclone	3
40	97.8084	Holoclone	3
42	99.2503	Holoclone	3
44	99.0623	Holoclone	3
46	98.4434	Holoclone	3
48	98.0741	Holoclone	3
2	7.29636	Meroclone	1
4	6.30315	Meroclone	1
6	63.6765	Meroclone	1
8	66.9013	Meroclone	1
10	68.1972	Meroclone	1
12	68.1255	Meroclone	1
14	68.6215	Meroclone	1
16	70.9094	Meroclone	1
18	71.1615	Meroclone	1
20	72.086	Meroclone	1
22	72.8626	Meroclone	1
24	75.5506	Meroclone	1
26	83.7873	Meroclone	1
28	83.0623	Meroclone	1
30	87.6942	Meroclone	1
32	88.8517	Meroclone	1
34	92.6104	Meroclone	1
36	91.6278	Meroclone	1
38	95.3088	Meroclone	1
40	98.2024	Meroclone	1
42	96.7823	Meroclone	1
44	99.1681	Meroclone	1
46	97.0758	Meroclone	1
48	100	Meroclone	1
50	99.8711	Meroclone	1
2	20.707	Meroclone	2
4	13.0084	Meroclone	2
6	68.1425	Meroclone	2
8	67.8795	Meroclone	2
10	69.1191	Meroclone	2
12	72.4716	Meroclone	2
14	66.0029	Meroclone	2
16	66.5211	Meroclone	2
18	68.4295	Meroclone	2
20	15.4203	Meroclone	2
22	14.7566	Meroclone	2
24	73.2634	Meroclone	2
26	26.0996	Meroclone	2
28	34.7182	Meroclone	2
30	41.0578	Meroclone	2
32	35.654	Meroclone	2
34	44.0902	Meroclone	2
36	45.6334	Meroclone	2
38	88.2571	Meroclone	2
40	87.876	Meroclone	2
42	98.3559	Meroclone	2
44	97.3976	Meroclone	2
46	96.3674	Meroclone	2
48	96.1652	Meroclone	2
50	100	Meroclone	2
2	8.20109	Meroclone	3
4	71.5625	Meroclone	3
6	70.9066	Meroclone	3
8	68.2961	Meroclone	3
10	68.6147	Meroclone	3
12	62.8526	Meroclone	3
14	64.3108	Meroclone	3
16	61.6468	Meroclone	3
18	60.9149	Meroclone	3
20	60.127	Meroclone	3
22	66.0695	Meroclone	3
24	77.0495	Meroclone	3
26	78.0769	Meroclone	3
28	78.8925	Meroclone	3
30	81.0728	Meroclone	3
32	76.8368	Meroclone	3
34	76.0486	Meroclone	3
36	81.1879	Meroclone	3
38	84.993	Meroclone	3
40	91.4412	Meroclone	3
42	90.6673	Meroclone	3
44	93.2568	Meroclone	3
46	93.0692	Meroclone	3
48	98.2197	Meroclone	3
50	100	Meroclone	3

## Sheet: Source data-Fig 2c-RHS-Colony
Time.Hours	Colony.type.percent	Clonotype	Replicate
0	96.4286	Holoclone	1
0	3.57143	Holoclone	1
2	91.6667	Holoclone	1
2	8.33333	Holoclone	1
4	59.375	Holoclone	1
4	40.625	Holoclone	1
6	55.1532	Holoclone	1
6	44.8468	Holoclone	1
8	57.6503	Holoclone	1
8	42.3497	Holoclone	1
10	57.3333	Holoclone	1
10	42.6667	Holoclone	1
12	52.9412	Holoclone	1
12	47.0588	Holoclone	1
14	51.2465	Holoclone	1
14	48.7535	Holoclone	1
16	56.1497	Holoclone	1
16	43.8503	Holoclone	1
18	71.3043	Holoclone	1
18	28.6957	Holoclone	1
20	63.7232	Holoclone	1
20	36.2768	Holoclone	1
22	64.876	Holoclone	1
22	35.124	Holoclone	1
24	63.5659	Holoclone	1
24	36.4341	Holoclone	1
26	61.8217	Holoclone	1
26	38.1783	Holoclone	1
28	62.9002	Holoclone	1
28	37.0998	Holoclone	1
30	65.8802	Holoclone	1
30	34.1198	Holoclone	1
32	66.899	Holoclone	1
32	33.101	Holoclone	1
34	69.9174	Holoclone	1
34	30.0826	Holoclone	1
36	68.8272	Holoclone	1
36	31.1728	Holoclone	1
38	77.6882	Holoclone	1
38	22.3118	Holoclone	1
40	74.8691	Holoclone	1
40	25.1309	Holoclone	1
42	78.5978	Holoclone	1
42	21.4022	Holoclone	1
44	78.1106	Holoclone	1
44	21.8894	Holoclone	1
46	77.2093	Holoclone	1
46	22.7907	Holoclone	1
48	81.5483	Holoclone	1
48	18.4517	Holoclone	1
0	63.0137	Holoclone	2
0	36.9863	Holoclone	2
2	60.8696	Holoclone	2
2	39.1304	Holoclone	2
4	57.5	Holoclone	2
4	42.5	Holoclone	2
6	65.6805	Holoclone	2
6	34.3195	Holoclone	2
8	49.5098	Holoclone	2
8	50.4902	Holoclone	2
10	57.8431	Holoclone	2
10	42.1569	Holoclone	2
12	58.5062	Holoclone	2
12	41.4938	Holoclone	2
14	59.7222	Holoclone	2
14	40.2778	Holoclone	2
16	62.8141	Holoclone	2
16	37.1859	Holoclone	2
18	63.8655	Holoclone	2
18	36.1345	Holoclone	2
20	66.065	Holoclone	2
20	33.935	Holoclone	2
22	69.5122	Holoclone	2
22	30.4878	Holoclone	2
24	63.6691	Holoclone	2
24	36.3309	Holoclone	2
26	61.0561	Holoclone	2
26	38.9439	Holoclone	2
28	67.9525	Holoclone	2
28	32.0475	Holoclone	2
30	65.625	Holoclone	2
30	34.375	Holoclone	2
32	66.1538	Holoclone	2
32	33.8462	Holoclone	2
34	70.1571	Holoclone	2
34	29.8429	Holoclone	2
36	71.9895	Holoclone	2
36	28.0105	Holoclone	2
38	70.7022	Holoclone	2
38	29.2978	Holoclone	2
40	73.2777	Holoclone	2
40	26.7223	Holoclone	2
42	69.375	Holoclone	2
42	30.625	Holoclone	2
44	75.098	Holoclone	2
44	24.902	Holoclone	2
46	71.7131	Holoclone	2
46	28.2869	Holoclone	2
48	72.9622	Holoclone	2
48	27.0378	Holoclone	2
0	63.4503	Holoclone	3
0	36.5497	Holoclone	3
2	64.6865	Holoclone	3
2	35.3135	Holoclone	3
4	62.4642	Holoclone	3
4	37.5358	Holoclone	3
6	60.9023	Holoclone	3
6	39.0977	Holoclone	3
8	58.2393	Holoclone	3
8	41.7607	Holoclone	3
10	62.069	Holoclone	3
10	37.931	Holoclone	3
12	61.3883	Holoclone	3
12	38.6117	Holoclone	3
14	58.3333	Holoclone	3
14	41.6667	Holoclone	3
16	67.4419	Holoclone	3
16	32.5581	Holoclone	3
18	65.4618	Holoclone	3
18	34.5382	Holoclone	3
20	68.4028	Holoclone	3
20	31.5972	Holoclone	3
22	67.2986	Holoclone	3
22	32.7014	Holoclone	3
24	69.2308	Holoclone	3
24	30.7692	Holoclone	3
26	65.6156	Holoclone	3
26	34.3844	Holoclone	3
28	67.1296	Holoclone	3
28	32.8704	Holoclone	3
30	69.5253	Holoclone	3
30	30.4747	Holoclone	3
32	69.961	Holoclone	3
32	30.039	Holoclone	3
34	71.7419	Holoclone	3
34	28.2581	Holoclone	3
36	70.441	Holoclone	3
36	29.559	Holoclone	3
38	69.8232	Holoclone	3
38	30.1768	Holoclone	3
40	70.8108	Holoclone	3
40	29.1892	Holoclone	3
42	75.3024	Holoclone	3
42	24.6976	Holoclone	3
44	77.4011	Holoclone	3
44	22.5989	Holoclone	3
46	75.3609	Holoclone	3
46	24.6391	Holoclone	3
48	74.7681	Holoclone	3
48	25.2319	Holoclone	3
0	28.5714	Meroclone	1
0	71.4286	Meroclone	1
2	100	Meroclone	1
2	0	Meroclone	1
4	33.6134	Meroclone	1
4	66.3866	Meroclone	1
6	20.4724	Meroclone	1
6	79.5276	Meroclone	1
8	25.1852	Meroclone	1
8	74.8148	Meroclone	1
10	25	Meroclone	1
10	75	Meroclone	1
12	26.6129	Meroclone	1
12	73.3871	Meroclone	1
14	26	Meroclone	1
14	74	Meroclone	1
16	25.8741	Meroclone	1
16	74.1259	Meroclone	1
18	31.4815	Meroclone	1
18	68.5185	Meroclone	1
20	30.6452	Meroclone	1
20	69.3548	Meroclone	1
22	42.328	Meroclone	1
22	57.672	Meroclone	1
24	31.1765	Meroclone	1
24	68.8235	Meroclone	1
26	47.5248	Meroclone	1
26	52.4752	Meroclone	1
28	44.7005	Meroclone	1
28	55.2995	Meroclone	1
30	40.8257	Meroclone	1
30	59.1743	Meroclone	1
32	41.0042	Meroclone	1
32	58.9958	Meroclone	1
34	35.7143	Meroclone	1
34	64.2857	Meroclone	1
36	41.3386	Meroclone	1
36	58.6614	Meroclone	1
38	44.0741	Meroclone	1
38	55.9259	Meroclone	1
40	44.1718	Meroclone	1
40	55.8282	Meroclone	1
42	42.2581	Meroclone	1
42	57.7419	Meroclone	1
44	45.5975	Meroclone	1
44	54.4025	Meroclone	1
46	45.8204	Meroclone	1
46	54.1796	Meroclone	1
48	44.2577	Meroclone	1
48	55.7423	Meroclone	1
0	16.6667	Meroclone	2
0	83.3333	Meroclone	2
2	100	Meroclone	2
2	0	Meroclone	2
4	22.8782	Meroclone	2
4	77.1218	Meroclone	2
6	24.0418	Meroclone	2
6	75.9582	Meroclone	2
8	24.3151	Meroclone	2
8	75.6849	Meroclone	2
10	20.5634	Meroclone	2
10	79.4366	Meroclone	2
12	21.0059	Meroclone	2
12	78.9941	Meroclone	2
14	23.3728	Meroclone	2
14	76.6272	Meroclone	2
16	19.0476	Meroclone	2
16	80.9524	Meroclone	2
18	23.1405	Meroclone	2
18	76.8595	Meroclone	2
20	26.7606	Meroclone	2
20	73.2394	Meroclone	2
22	30.4444	Meroclone	2
22	69.5556	Meroclone	2
24	30.5857	Meroclone	2
24	69.4143	Meroclone	2
26	26.4237	Meroclone	2
26	73.5763	Meroclone	2
28	28.6853	Meroclone	2
28	71.3147	Meroclone	2
30	34.5865	Meroclone	2
30	65.4135	Meroclone	2
32	39.4958	Meroclone	2
32	60.5042	Meroclone	2
34	37.6451	Meroclone	2
34	62.3549	Meroclone	2
36	47.0922	Meroclone	2
36	52.9078	Meroclone	2
38	45.2255	Meroclone	2
38	54.7745	Meroclone	2
40	49.6774	Meroclone	2
40	50.3226	Meroclone	2
42	46.7956	Meroclone	2
42	53.2044	Meroclone	2
44	52.3866	Meroclone	2
44	47.6134	Meroclone	2
46	50.6509	Meroclone	2
46	49.3491	Meroclone	2
48	46.6258	Meroclone	2
48	53.3742	Meroclone	2
0	0	Meroclone	3
0	100	Meroclone	3
2	28.8462	Meroclone	3
2	71.1538	Meroclone	3
4	22.6415	Meroclone	3
4	77.3585	Meroclone	3
6	23.3129	Meroclone	3
6	76.6871	Meroclone	3
8	21.8274	Meroclone	3
8	78.1726	Meroclone	3
10	22.4719	Meroclone	3
10	77.5281	Meroclone	3
12	30.3167	Meroclone	3
12	69.6833	Meroclone	3
14	21.4634	Meroclone	3
14	78.5366	Meroclone	3
16	25.1232	Meroclone	3
16	74.8768	Meroclone	3
18	24.7423	Meroclone	3
18	75.2577	Meroclone	3
20	30.4147	Meroclone	3
20	69.5853	Meroclone	3
22	33.0472	Meroclone	3
22	66.9528	Meroclone	3
24	26.2172	Meroclone	3
24	73.7828	Meroclone	3
26	28.9474	Meroclone	3
26	71.0526	Meroclone	3
28	26.4591	Meroclone	3
28	73.5409	Meroclone	3
30	30.1818	Meroclone	3
30	69.8182	Meroclone	3
32	30	Meroclone	3
32	70	Meroclone	3
34	31.2281	Meroclone	3
34	68.7719	Meroclone	3
36	29.9035	Meroclone	3
36	70.0965	Meroclone	3
38	41.3897	Meroclone	3
38	58.6103	Meroclone	3
40	46.1749	Meroclone	3
40	53.8251	Meroclone	3
42	45.1087	Meroclone	3
42	54.8913	Meroclone	3
44	45.1948	Meroclone	3
44	54.8052	Meroclone	3
46	42.8241	Meroclone	3
46	57.1759	Meroclone	3
48	44.6341	Meroclone	3
48	55.3659	Meroclone	3

## Sheet: Source data-Fig 2d-T24
ImageNumber	ObjectNumber	clonotype
78	582	Holoclone
77	526	Holoclone
76	468	Holoclone
75	447	Holoclone
74	420	Holoclone
73	371	Holoclone
72	349	Holoclone
71	315	Holoclone
70	310	Holoclone
69	282	Holoclone
68	255	Holoclone
67	259	Holoclone
66	240	Holoclone
65	206	Holoclone
64	197	Holoclone
63	176	Holoclone
62	183	Holoclone
61	179	Holoclone
60	164	Holoclone
59	170	Holoclone
58	135	Holoclone
57	131	Holoclone
56	120	Holoclone
55	118	Holoclone
54	109	Holoclone
53	102	Holoclone
52	106	Holoclone
51	92	Holoclone
50	96	Holoclone
49	70	Holoclone
48	75	Holoclone
47	71	Holoclone
46	68	Holoclone
45	64	Holoclone
44	69	Holoclone
43	63	Holoclone
42	55	Holoclone
41	51	Holoclone
40	55	Holoclone
39	48	Holoclone
38	53	Holoclone
37	52	Holoclone
36	49	Holoclone
35	53	Holoclone
34	46	Holoclone
33	46	Holoclone
32	48	Holoclone
31	41	Holoclone
30	47	Holoclone
29	39	Holoclone
28	30	Holoclone
27	40	Holoclone
26	31	Holoclone
25	28	Holoclone
24	28	Holoclone
23	21	Holoclone
22	25	Holoclone
21	18	Holoclone
20	21	Holoclone
19	25	Holoclone
18	22	Holoclone
17	23	Holoclone
16	19	Holoclone
15	19	Holoclone
14	17	Holoclone
13	18	Holoclone
12	15	Holoclone
11	16	Holoclone
10	15	Holoclone
9	15	Holoclone
8	13	Holoclone
7	13	Holoclone
6	11	Holoclone
5	11	Holoclone
4	9	Holoclone
3	9	Holoclone
2	9	Holoclone
1	9	Holoclone
72	684	Meroclone
71	599	Meroclone
70	592	Meroclone
69	531	Meroclone
68	505	Meroclone
67	474	Meroclone
66	482	Meroclone
65	422	Meroclone
64	391	Meroclone
63	353	Meroclone
62	345	Meroclone
61	333	Meroclone
60	314	Meroclone
59	306	Meroclone
58	279	Meroclone
57	263	Meroclone
56	230	Meroclone
55	223	Meroclone
54	207	Meroclone
53	196	Meroclone
52	181	Meroclone
51	171	Meroclone
50	146	Meroclone
49	138	Meroclone
48	117	Meroclone
47	124	Meroclone
46	111	Meroclone
45	93	Meroclone
44	87	Meroclone
43	87	Meroclone
42	82	Meroclone
41	81	Meroclone
40	70	Meroclone
39	72	Meroclone
38	68	Meroclone
37	58	Meroclone
36	58	Meroclone
35	48	Meroclone
34	44	Meroclone
33	43	Meroclone
32	40	Meroclone
31	40	Meroclone
30	37	Meroclone
29	38	Meroclone
28	39	Meroclone
27	38	Meroclone
26	28	Meroclone
25	21	Meroclone
24	24	Meroclone
23	24	Meroclone
22	23	Meroclone
21	22	Meroclone
20	22	Meroclone
19	21	Meroclone
18	23	Meroclone
17	15	Meroclone
16	14	Meroclone
15	14	Meroclone
14	12	Meroclone
13	13	Meroclone
12	13	Meroclone
11	13	Meroclone
10	13	Meroclone
9	13	Meroclone
8	10	Meroclone
7	9	Meroclone
6	9	Meroclone
5	8	Meroclone
4	8	Meroclone
3	8	Meroclone
2	8	Meroclone
1	4	Meroclone

## Sheet: Source data-Fig2d-UMUC3
ImageNumber	ObjectNumber	clonotype
72	621	Holoclone
71	540	Holoclone
70	505	Holoclone
69	479	Holoclone
68	493	Holoclone
67	428	Holoclone
66	408	Holoclone
65	362	Holoclone
64	344	Holoclone
63	467	Holoclone
62	305	Holoclone
61	316	Holoclone
60	284	Holoclone
59	267	Holoclone
58	251	Holoclone
57	216	Holoclone
56	193	Holoclone
55	191	Holoclone
54	174	Holoclone
53	167	Holoclone
52	163	Holoclone
51	147	Holoclone
50	129	Holoclone
49	110	Holoclone
48	87	Holoclone
47	75	Holoclone
46	75	Holoclone
45	77	Holoclone
44	77	Holoclone
43	70	Holoclone
42	70	Holoclone
41	50	Holoclone
40	43	Holoclone
39	39	Holoclone
38	42	Holoclone
37	39	Holoclone
36	45	Holoclone
35	41	Holoclone
34	53	Holoclone
33	39	Holoclone
32	31	Holoclone
31	21	Holoclone
30	23	Holoclone
29	14	Holoclone
28	25	Holoclone
27	28	Holoclone
26	28	Holoclone
25	18	Holoclone
24	18	Holoclone
23	19	Holoclone
22	9	Holoclone
21	7	Holoclone
20	11	Holoclone
19	9	Holoclone
18	9	Holoclone
17	7	Holoclone
16	11	Holoclone
15	12	Holoclone
14	8	Holoclone
13	3	Holoclone
12	3	Holoclone
11	3	Holoclone
10	5	Holoclone
9	5	Holoclone
8	7	Holoclone
7	7	Holoclone
6	6	Holoclone
4	2	Holoclone
3	2	Holoclone
2	3	Holoclone
1	4	Holoclone
72	1507	Meroclone
71	1366	Meroclone
70	1269	Meroclone
69	1175	Meroclone
68	1099	Meroclone
67	1012	Meroclone
66	960	Meroclone
65	895	Meroclone
64	806	Meroclone
63	730	Meroclone
62	625	Meroclone
61	592	Meroclone
60	562	Meroclone
59	520	Meroclone
58	485	Meroclone
57	451	Meroclone
56	424	Meroclone
55	377	Meroclone
54	325	Meroclone
53	304	Meroclone
52	288	Meroclone
51	275	Meroclone
50	246	Meroclone
49	231	Meroclone
48	203	Meroclone
47	168	Meroclone
46	140	Meroclone
45	116	Meroclone
44	110	Meroclone
43	121	Meroclone
42	125	Meroclone
41	107	Meroclone
40	96	Meroclone
39	83	Meroclone
38	79	Meroclone
37	66	Meroclone
36	65	Meroclone
35	68	Meroclone
34	64	Meroclone
33	57	Meroclone
32	66	Meroclone
31	54	Meroclone
30	38	Meroclone
29	35	Meroclone
28	34	Meroclone
27	39	Meroclone
26	42	Meroclone
25	44	Meroclone
24	45	Meroclone
23	29	Meroclone
22	29	Meroclone
21	23	Meroclone
20	20	Meroclone
19	14	Meroclone
18	14	Meroclone
17	19	Meroclone
16	23	Meroclone
15	21	Meroclone
14	17	Meroclone
13	17	Meroclone
12	13	Meroclone
11	14	Meroclone
10	8	Meroclone
9	14	Meroclone
8	13	Meroclone
7	16	Meroclone
6	12	Meroclone
5	8	Meroclone
4	13	Meroclone
3	8	Meroclone
2	8	Meroclone
1	10	Meroclone

## Sheet: Source data-Fig 2e-T24-M
gridsize	clonotype	C1C1_mean	C1C1_sd	C1C2_mean	C1C2_sd	C2C1_mean	C2C1_sd	C2C2_mean	C2C2_sd
2	Holoclone	0.817	1.459	0.572	0.729	0.234	1	0.666	0.555
3	Holoclone	0.267	0.65	0.624	0.752	0.527	0.455	0.615	0.555
4	Holoclone	0.382	0.388	0.564	0.374	0.459	0.296	0.646	0.298
5	Holoclone	0.34	0.378	0.672	0.441	0.449	0.286	0.554	0.346
6	Holoclone	0.454	0.27	0.557	0.311	0.394	0.192	0.623	0.226

## Sheet: Source data-Fig 2e-T24-E
gridsize	clonotype	C1C1_mean	C1C1_sd	C1C2_mean	C1C2_sd	C2C1_mean	C2C1_sd	C2C2_mean	C2C2_sd
2	Meroclone	0.69	1.175	0.393	1.098	0.319	0.985	0.669	0.918
3	Meroclone	0.446	0.538	0.443	0.573	0.611	0.535	0.628	0.591
4	Meroclone	0.534	0.524	0.589	0.513	0.599	0.725	0.528	0.472
5	Meroclone	0.53	0.457	0.568	0.439	0.523	0.481	0.49	0.421
6	Meroclone	0.563	0.389	0.555	0.579	0.473	0.429	0.578	0.508

## Sheet: Source data-Fig 2e-UMUC3-M
gridsize	clonotype	C1C1_mean	C1C1_sd	C1C2_mean	C1C2_sd	C2C1_mean	C2C1_sd	C2C2_mean	C2C2_sd
2	Holoclone	0.456	0.852	0.629	1.001	0.341	0.504	0.745	0.506
3	Holoclone	0.543	1.344	0.838	1.369	0.321	0.671	0.604	0.734
4	Holoclone	0.401	0.576	0.783	0.985	0.351	0.368	0.627	0.49
5	Holoclone	0.303	0.431	0.789	0.871	0.362	0.329	0.646	0.439
6	Holoclone	0.376	0.599	0.616	0.721	0.37	0.376	0.722	0.328

## Sheet: Source data-Fig 2e-UMUC3-E
gridsize	clonotype	C1C1_mean	C1C1_sd	C1C2_mean	C1C2_sd	C2C1_mean	C2C1_sd	C2C2_mean	C2C2_sd
2	Meroclone	0.461	0.839	0.619	1.36	0.42	0.464	0.681	0.828
3	Meroclone	0.321	0.63	0.725	0.946	0.506	0.414	0.599	0.57
4	Meroclone	0.351	0.379	0.673	0.436	0.453	0.321	0.64	0.402
5	Meroclone	0.41	0.332	0.548	0.459	0.442	0.237	0.638	0.355
6	Meroclone	0.376	0.295	0.617	0.337	0.443	0.245	0.599	0.288

## Sheet: Source data-Fig 3j
Barcode	Identity class	Pathways	Scores		Identity class key
PPAR_AAACCTGAGCGTTGCC-1	PPAR	emt	0.0955184		SCR: Control cells
PPAR_AAACCTGAGCGTTGCC-1	PPAR	stem	-0.184401		SMAD: SMAD3 siRNA
PPAR_AAACCTGAGTATCTCG-1	PPAR	emt	0.131915		PPAR: PPARG siRNA
PPAR_AAACCTGAGTATCTCG-1	PPAR	stem	-0.150799
PPAR_AAACCTGCAATACGCT-1	PPAR	emt	0.0937816
PPAR_AAACCTGCAATACGCT-1	PPAR	stem	-0.158469
PPAR_AAACCTGCACCGAAAG-1	PPAR	emt	0.111683
PPAR_AAACCTGCACCGAAAG-1	PPAR	stem	-0.0545788
PPAR_AAACCTGCATTGCGGC-1	PPAR	emt	0.105163
PPAR_AAACCTGCATTGCGGC-1	PPAR	stem	-0.156964
PPAR_AAACCTGGTCACACGC-1	PPAR	emt	0.0785958
PPAR_AAACCTGGTCACACGC-1	PPAR	stem	-0.193011
PPAR_AAACCTGTCCTCAACC-1	PPAR	emt	0.0931484
PPAR_AAACCTGTCCTCAACC-1	PPAR	stem	-0.0409631
PPAR_AAACCTGTCTCTAGGA-1	PPAR	emt	0.107928
PPAR_AAACCTGTCTCTAGGA-1	PPAR	stem	-0.16549
PPAR_AAACGGGAGTATGACA-1	PPAR	emt	0.128264
PPAR_AAACGGGAGTATGACA-1	PPAR	stem	-0.0490085
PPAR_AAACGGGCAAACGCGA-1	PPAR	emt	0.0391751
PPAR_AAACGGGCAAACGCGA-1	PPAR	stem	-0.0861448
PPAR_AAACGGGCAAGCTGGA-1	PPAR	emt	0.00609968
PPAR_AAACGGGCAAGCTGGA-1	PPAR	stem	-0.120627
PPAR_AAACGGGCATGCTGGC-1	PPAR	emt	0.1015
PPAR_AAACGGGCATGCTGGC-1	PPAR	stem	-0.130897
PPAR_AAACGGGCATTGCGGC-1	PPAR	emt	0.0396906
PPAR_AAACGGGCATTGCGGC-1	PPAR	stem	-0.139553
PPAR_AAACGGGGTAGAGCTG-1	PPAR	emt	0.0823831
PPAR_AAACGGGGTAGAGCTG-1	PPAR	stem	-0.0359437
PPAR_AAACGGGGTCTCTTAT-1	PPAR	emt	0.0341589
PPAR_AAACGGGGTCTCTTAT-1	PPAR	stem	-0.142031
PPAR_AAACGGGTCCCAGGTG-1	PPAR	emt	0.0919488
PPAR_AAACGGGTCCCAGGTG-1	PPAR	stem	-0.0535077
PPAR_AAACGGGTCGCCTGAG-1	PPAR	emt	0.138525
PPAR_AAACGGGTCGCCTGAG-1	PPAR	stem	-0.0021682
PPAR_AAACGGGTCTTACCGC-1	PPAR	emt	0.0737119
PPAR_AAACGGGTCTTACCGC-1	PPAR	stem	0.026516
PPAR_AAAGATGAGGGTCTCC-1	PPAR	emt	0.0421601
PPAR_AAAGATGAGGGTCTCC-1	PPAR	stem	-0.0469453
PPAR_AAAGATGCAATCCAAC-1	PPAR	emt	0.055382
PPAR_AAAGATGCAATCCAAC-1	PPAR	stem	0.0318882
PPAR_AAAGATGCAGGAATCG-1	PPAR	emt	0.0764422
PPAR_AAAGATGCAGGAATCG-1	PPAR	stem	-0.196917
PPAR_AAAGATGCATCCCACT-1	PPAR	emt	0.0511591
PPAR_AAAGATGCATCCCACT-1	PPAR	stem	-0.0192912
PPAR_AAAGATGGTATCACCA-1	PPAR	emt	0.102316
PPAR_AAAGATGGTATCACCA-1	PPAR	stem	0.0811765
PPAR_AAAGATGGTTCACGGC-1	PPAR	emt	0.121022
PPAR_AAAGATGGTTCACGGC-1	PPAR	stem	-0.0581774
PPAR_AAAGATGTCCAGGGCT-1	PPAR	emt	0.0719635
PPAR_AAAGATGTCCAGGGCT-1	PPAR	stem	-0.0729413
PPAR_AAAGATGTCCTTTCTC-1	PPAR	emt	0.176008
PPAR_AAAGATGTCCTTTCTC-1	PPAR	stem	0.104213
PPAR_AAAGCAAAGAGCAATT-1	PPAR	emt	0.0861279
PPAR_AAAGCAAAGAGCAATT-1	PPAR	stem	-0.0470273
PPAR_AAAGCAAAGCGTGAGT-1	PPAR	emt	0.0415985
PPAR_AAAGCAAAGCGTGAGT-1	PPAR	stem	-0.206719
PPAR_AAAGCAAAGTTATCGC-1	PPAR	emt	0.00714224
PPAR_AAAGCAAAGTTATCGC-1	PPAR	stem	-0.129097
PPAR_AAAGCAACAATGCCAT-1	PPAR	emt	0.0910996
PPAR_AAAGCAACAATGCCAT-1	PPAR	stem	-0.0312652
PPAR_AAAGCAAGTAAATGAC-1	PPAR	emt	0.113094
PPAR_AAAGCAAGTAAATGAC-1	PPAR	stem	-0.0788597
PPAR_AAAGCAAGTGAAAGAG-1	PPAR	emt	0.112784
PPAR_AAAGCAAGTGAAAGAG-1	PPAR	stem	-0.05301
PPAR_AAAGCAAGTGGTCCGT-1	PPAR	emt	0.0738447
PPAR_AAAGCAAGTGGTCCGT-1	PPAR	stem	-0.17332
PPAR_AAAGCAAGTTTCCACC-1	PPAR	emt	0.0912214
PPAR_AAAGCAAGTTTCCACC-1	PPAR	stem	-0.0380025
PPAR_AAAGCAATCACCGTAA-1	PPAR	emt	0.0812436
PPAR_AAAGCAATCACCGTAA-1	PPAR	stem	0.0840393
PPAR_AAAGCAATCGAATCCA-1	PPAR	emt	0.0719999
PPAR_AAAGCAATCGAATCCA-1	PPAR	stem	-0.039493
PPAR_AAAGTAGAGATATGGT-1	PPAR	emt	0.060091
PPAR_AAAGTAGAGATATGGT-1	PPAR	stem	0.0850502
PPAR_AAAGTAGAGCTCCCAG-1	PPAR	emt	0.0694545
PPAR_AAAGTAGAGCTCCCAG-1	PPAR	stem	-0.0416373
PPAR_AAAGTAGCAAAGAATC-1	PPAR	emt	0.0575743
PPAR_AAAGTAGCAAAGAATC-1	PPAR	stem	-0.113407
PPAR_AAAGTAGCACGGTAGA-1	PPAR	emt	0.0482731
PPAR_AAAGTAGCACGGTAGA-1	PPAR	stem	0.0374725
PPAR_AAAGTAGCAGGATCGA-1	PPAR	emt	0.0484305
PPAR_AAAGTAGCAGGATCGA-1	PPAR	stem	-0.12911
PPAR_AAAGTAGCATCTCGCT-1	PPAR	emt	0.142815
PPAR_AAAGTAGCATCTCGCT-1	PPAR	stem	-0.0917931
PPAR_AAAGTAGGTGGGTATG-1	PPAR	emt	0.121456
PPAR_AAAGTAGGTGGGTATG-1	PPAR	stem	-0.140687
PPAR_AAAGTAGTCGAATGGG-1	PPAR	emt	0.128997
PPAR_AAAGTAGTCGAATGGG-1	PPAR	stem	-0.131611
PPAR_AAATGCCAGACTAAGT-1	PPAR	emt	0.129218
PPAR_AAATGCCAGACTAAGT-1	PPAR	stem	-0.0345044
PPAR_AAATGCCAGCGGATCA-1	PPAR	emt	0.0559771
PPAR_AAATGCCAGCGGATCA-1	PPAR	stem	-0.0935752
PPAR_AAATGCCAGTGAATTG-1	PPAR	emt	0.0862172
PPAR_AAATGCCAGTGAATTG-1	PPAR	stem	-0.0906311
PPAR_AAATGCCCACGGCTAC-1	PPAR	emt	0.0751688
PPAR_AAATGCCCACGGCTAC-1	PPAR	stem	-0.219641
PPAR_AAATGCCGTCTCCACT-1	PPAR	emt	0.0818699
PPAR_AAATGCCGTCTCCACT-1	PPAR	stem	-0.0241137
PPAR_AAATGCCTCACTATTC-1	PPAR	emt	0.0816489
PPAR_AAATGCCTCACTATTC-1	PPAR	stem	-0.0388722
PPAR_AAATGCCTCGTTACAG-1	PPAR	emt	0.0979026
PPAR_AAATGCCTCGTTACAG-1	PPAR	stem	-0.0546137
PPAR_AACACGTAGAATAGGG-1	PPAR	emt	0.163805
PPAR_AACACGTAGAATAGGG-1	PPAR	stem	0.00833227
PPAR_AACACGTAGCTAAGAT-1	PPAR	emt	0.0137091
PPAR_AACACGTAGCTAAGAT-1	PPAR	stem	-0.00843055
PPAR_AACACGTAGGCTATCT-1	PPAR	emt	0.0800865
PPAR_AACACGTAGGCTATCT-1	PPAR	stem	0.0529166
PPAR_AACACGTCAGAGTGTG-1	PPAR	emt	0.11078
PPAR_AACACGTCAGAGTGTG-1	PPAR	stem	0.0789892
PPAR_AACACGTGTCTAACGT-1	PPAR	emt	0.140374
PPAR_AACACGTGTCTAACGT-1	PPAR	stem	0.00677332
PPAR_AACACGTGTTCTGGTA-1	PPAR	emt	0.0872456
PPAR_AACACGTGTTCTGGTA-1	PPAR	stem	-0.151733
PPAR_AACACGTTCACTATTC-1	PPAR	emt	0.0979603
PPAR_AACACGTTCACTATTC-1	PPAR	stem	-0.102804
PPAR_AACACGTTCGAACTGT-1	PPAR	emt	0.0944341
PPAR_AACACGTTCGAACTGT-1	PPAR	stem	-0.113372
PPAR_AACACGTTCTTAGCCC-1	PPAR	emt	0.0725825
PPAR_AACACGTTCTTAGCCC-1	PPAR	stem	-0.144825
PPAR_AACCATGAGCGTGTCC-1	PPAR	emt	0.104533
PPAR_AACCATGAGCGTGTCC-1	PPAR	stem	-0.211369
PPAR_AACCATGCAACGATGG-1	PPAR	emt	0.0899171
PPAR_AACCATGCAACGATGG-1	PPAR	stem	0.0135884
PPAR_AACCATGCACTTACGA-1	PPAR	emt	-0.0219529
PPAR_AACCATGCACTTACGA-1	PPAR	stem	-0.0997581
PPAR_AACCATGGTACCATCA-1	PPAR	emt	0.0950966
PPAR_AACCATGGTACCATCA-1	PPAR	stem	-0.194188
PPAR_AACCATGGTCTTCGTC-1	PPAR	emt	0.0902398
PPAR_AACCATGGTCTTCGTC-1	PPAR	stem	0.0551113
PPAR_AACCATGGTTCAGGCC-1	PPAR	emt	0.108962
PPAR_AACCATGGTTCAGGCC-1	PPAR	stem	-0.0395486
PPAR_AACCATGTCACCTCGT-1	PPAR	emt	0.14485
PPAR_AACCATGTCACCTCGT-1	PPAR	stem	0.0757297
PPAR_AACCATGTCCCAACGG-1	PPAR	emt	0.0392167
PPAR_AACCATGTCCCAACGG-1	PPAR	stem	-0.269967
PPAR_AACCATGTCTGGTGTA-1	PPAR	emt	0.0802394
PPAR_AACCATGTCTGGTGTA-1	PPAR	stem	-0.139688
PPAR_AACCGCGAGCGTTTAC-1	PPAR	emt	0.0501661
PPAR_AACCGCGAGCGTTTAC-1	PPAR	stem	0.0481504
PPAR_AACCGCGAGTGAATTG-1	PPAR	emt	0.0789443
PPAR_AACCGCGAGTGAATTG-1	PPAR	stem	-0.0819697
PPAR_AACCGCGCACCCAGTG-1	PPAR	emt	0.0466735
PPAR_AACCGCGCACCCAGTG-1	PPAR	stem	-0.168738
PPAR_AACCGCGGTAAATGTG-1	PPAR	emt	0.0783679
PPAR_AACCGCGGTAAATGTG-1	PPAR	stem	-0.187837
PPAR_AACCGCGGTCTGATCA-1	PPAR	emt	0.103405
PPAR_AACCGCGGTCTGATCA-1	PPAR	stem	0.0483695
PPAR_AACCGCGGTTCTGTTT-1	PPAR	emt	0.0867269
PPAR_AACCGCGGTTCTGTTT-1	PPAR	stem	-0.22089
PPAR_AACGTTGAGAGCTATA-1	PPAR	emt	0.0845678
PPAR_AACGTTGAGAGCTATA-1	PPAR	stem	-0.147028
PPAR_AACGTTGAGCTCCTCT-1	PPAR	emt	0.0351419
PPAR_AACGTTGAGCTCCTCT-1	PPAR	stem	0.023461
PPAR_AACGTTGAGTCTCGGC-1	PPAR	emt	0.0766949
PPAR_AACGTTGAGTCTCGGC-1	PPAR	stem	-0.0566682
PPAR_AACGTTGCACATGACT-1	PPAR	emt	0.0796354
PPAR_AACGTTGCACATGACT-1	PPAR	stem	-0.102572
PPAR_AACGTTGCACGAAACG-1	PPAR	emt	0.11268
PPAR_AACGTTGCACGAAACG-1	PPAR	stem	0.0330018
PPAR_AACGTTGCAGCTGTGC-1	PPAR	emt	0.117906
PPAR_AACGTTGCAGCTGTGC-1	PPAR	stem	-0.0881214
PPAR_AACGTTGCATGGATGG-1	PPAR	emt	0.060653
PPAR_AACGTTGCATGGATGG-1	PPAR	stem	-0.0575894
PPAR_AACGTTGGTAGCCTAT-1	PPAR	emt	0.0536675
PPAR_AACGTTGGTAGCCTAT-1	PPAR	stem	0.0230067
PPAR_AACGTTGGTCTCAACA-1	PPAR	emt	0.0697922
PPAR_AACGTTGGTCTCAACA-1	PPAR	stem	-0.124979
PPAR_AACGTTGGTTGCGTTA-1	PPAR	emt	0.0711855
PPAR_AACGTTGGTTGCGTTA-1	PPAR	stem	-0.208427
PPAR_AACGTTGTCGTTGCCT-1	PPAR	emt	0.0760758
PPAR_AACGTTGTCGTTGCCT-1	PPAR	stem	-0.215176
PPAR_AACTCAGAGGATATAC-1	PPAR	emt	0.078558
PPAR_AACTCAGAGGATATAC-1	PPAR	stem	-0.0512182
PPAR_AACTCAGAGTGGAGTC-1	PPAR	emt	0.0567742
PPAR_AACTCAGAGTGGAGTC-1	PPAR	stem	-0.14691
PPAR_AACTCAGCAAGCCCAC-1	PPAR	emt	0.025816
PPAR_AACTCAGCAAGCCCAC-1	PPAR	stem	-0.0992272
PPAR_AACTCAGCATCGATTG-1	PPAR	emt	0.0802034
PPAR_AACTCAGCATCGATTG-1	PPAR	stem	-0.0518807
PPAR_AACTCAGGTTCCGTCT-1	PPAR	emt	0.000472702
PPAR_AACTCAGGTTCCGTCT-1	PPAR	stem	-0.160051
PPAR_AACTCAGTCATAGCAC-1	PPAR	emt	0.101961
PPAR_AACTCAGTCATAGCAC-1	PPAR	stem	-0.0192977
PPAR_AACTCAGTCTCGAGTA-1	PPAR	emt	0.161821
PPAR_AACTCAGTCTCGAGTA-1	PPAR	stem	-0.0198741
PPAR_AACTCCCAGACAATAC-1	PPAR	emt	0.128692
PPAR_AACTCCCAGACAATAC-1	PPAR	stem	-0.163835
PPAR_AACTCCCAGCCCAACC-1	PPAR	emt	0.118034
PPAR_AACTCCCAGCCCAACC-1	PPAR	stem	-0.193312
PPAR_AACTCCCAGTGATCGG-1	PPAR	emt	0.169059
PPAR_AACTCCCAGTGATCGG-1	PPAR	stem	-0.0845373
PPAR_AACTCCCCAAACTGTC-1	PPAR	emt	0.114671
PPAR_AACTCCCCAAACTGTC-1	PPAR	stem	0.0359989
PPAR_AACTCCCCACGAAATA-1	PPAR	emt	0.159403
PPAR_AACTCCCCACGAAATA-1	PPAR	stem	-0.024516
PPAR_AACTCCCCAGGCAGTA-1	PPAR	emt	0.0904889
PPAR_AACTCCCCAGGCAGTA-1	PPAR	stem	-0.18831
PPAR_AACTCCCCATGGTCTA-1	PPAR	emt	0.0889163
PPAR_AACTCCCCATGGTCTA-1	PPAR	stem	0.0413775
PPAR_AACTCCCGTGCCTGCA-1	PPAR	emt	0.0910761
PPAR_AACTCCCGTGCCTGCA-1	PPAR	stem	-0.0965819
PPAR_AACTCTTAGACGACGT-1	PPAR	emt	0.14674
PPAR_AACTCTTAGACGACGT-1	PPAR	stem	-0.0716521
PPAR_AACTCTTAGATGTCGG-1	PPAR	emt	0.0657683
PPAR_AACTCTTAGATGTCGG-1	PPAR	stem	0.0220721
PPAR_AACTCTTAGGGTGTTG-1	PPAR	emt	0.0107667
PPAR_AACTCTTAGGGTGTTG-1	PPAR	stem	-0.130326
PPAR_AACTCTTCACAGGTTT-1	PPAR	emt	0.0542706
PPAR_AACTCTTCACAGGTTT-1	PPAR	stem	-0.0197345
PPAR_AACTCTTGTAGAAAGG-1	PPAR	emt	0.115972
PPAR_AACTCTTGTAGAAAGG-1	PPAR	stem	-0.153011
PPAR_AACTCTTGTCCTCTTG-1	PPAR	emt	0.075898
PPAR_AACTCTTGTCCTCTTG-1	PPAR	stem	0.148609
PPAR_AACTCTTTCAAACGGG-1	PPAR	emt	0.0602343
PPAR_AACTCTTTCAAACGGG-1	PPAR	stem	0.120985
PPAR_AACTCTTTCTCGGACG-1	PPAR	emt	0.0840466
PPAR_AACTCTTTCTCGGACG-1	PPAR	stem	-0.228753
PPAR_AACTGGTAGGACACCA-1	PPAR	emt	0.0786275
PPAR_AACTGGTAGGACACCA-1	PPAR	stem	-0.151123
PPAR_AACTGGTCAACTGCTA-1	PPAR	emt	0.087207
PPAR_AACTGGTCAACTGCTA-1	PPAR	stem	0.0499961
PPAR_AACTGGTCAGCTGTGC-1	PPAR	emt	0.110507
PPAR_AACTGGTCAGCTGTGC-1	PPAR	stem	-0.0968511
PPAR_AACTGGTCATCTCGCT-1	PPAR	emt	0.1006
PPAR_AACTGGTCATCTCGCT-1	PPAR	stem	-0.107192
PPAR_AACTGGTGTAGGCATG-1	PPAR	emt	0.20818
PPAR_AACTGGTGTAGGCATG-1	PPAR	stem	0.0544628
PPAR_AACTGGTGTTTGTTGG-1	PPAR	emt	0.0842181
PPAR_AACTGGTGTTTGTTGG-1	PPAR	stem	-0.0433952
PPAR_AACTGGTTCCAAAGTC-1	PPAR	emt	0.128002
PPAR_AACTGGTTCCAAAGTC-1	PPAR	stem	-0.131507
PPAR_AACTGGTTCGTAGGTT-1	PPAR	emt	0.013396
PPAR_AACTGGTTCGTAGGTT-1	PPAR	stem	0.0732996
PPAR_AACTTTCAGGACAGAA-1	PPAR	emt	0.0591835
PPAR_AACTTTCAGGACAGAA-1	PPAR	stem	-0.191553
PPAR_AACTTTCCAAAGGAAG-1	PPAR	emt	0.126443
PPAR_AACTTTCCAAAGGAAG-1	PPAR	stem	-0.0491672
PPAR_AACTTTCCACTAGTAC-1	PPAR	emt	0.0558119
PPAR_AACTTTCCACTAGTAC-1	PPAR	stem	-0.0547302
PPAR_AACTTTCCATCGGAAG-1	PPAR	emt	0.174633
PPAR_AACTTTCCATCGGAAG-1	PPAR	stem	-0.0669527
PPAR_AACTTTCGTACTTAGC-1	PPAR	emt	0.137259
PPAR_AACTTTCGTACTTAGC-1	PPAR	stem	-0.0446045
PPAR_AACTTTCTCAGCGACC-1	PPAR	emt	0.147948
PPAR_AACTTTCTCAGCGACC-1	PPAR	stem	0.00233744
PPAR_AAGACCTAGCAGATCG-1	PPAR	emt	0.120572
PPAR_AAGACCTAGCAGATCG-1	PPAR	stem	0.0118493
PPAR_AAGACCTAGCTGAAAT-1	PPAR	emt	0.107741
PPAR_AAGACCTAGCTGAAAT-1	PPAR	stem	-0.0300246
PPAR_AAGACCTCAAGCCGCT-1	PPAR	emt	0.122964
PPAR_AAGACCTCAAGCCGCT-1	PPAR	stem	-0.0521219
PPAR_AAGACCTCAGGACGTA-1	PPAR	emt	0.0667149
PPAR_AAGACCTCAGGACGTA-1	PPAR	stem	-0.160454
PPAR_AAGACCTGTACAGACG-1	PPAR	emt	0.157922
PPAR_AAGACCTGTACAGACG-1	PPAR	stem	-0.156807
PPAR_AAGACCTTCAGCATGT-1	PPAR	emt	0.0712873
PPAR_AAGACCTTCAGCATGT-1	PPAR	stem	-0.0409101
PPAR_AAGACCTTCGCAAGCC-1	PPAR	emt	0.12319
PPAR_AAGACCTTCGCAAGCC-1	PPAR	stem	-0.0772522
PPAR_AAGACCTTCTTGAGGT-1	PPAR	emt	0.0836967
PPAR_AAGACCTTCTTGAGGT-1	PPAR	stem	-0.18128
PPAR_AAGCCGCAGCACAGGT-1	PPAR	emt	0.0623127
PPAR_AAGCCGCAGCACAGGT-1	PPAR	stem	0.155289
PPAR_AAGCCGCAGGTGTTAA-1	PPAR	emt	0.0343531
PPAR_AAGCCGCAGGTGTTAA-1	PPAR	stem	-0.149637
PPAR_AAGCCGCCACTCAGGC-1	PPAR	emt	0.078225
PPAR_AAGCCGCCACTCAGGC-1	PPAR	stem	-0.130865
PPAR_AAGCCGCGTACTTAGC-1	PPAR	emt	0.0627593
PPAR_AAGCCGCGTACTTAGC-1	PPAR	stem	-0.202775
PPAR_AAGCCGCGTTAGAACA-1	PPAR	emt	0.139741
PPAR_AAGCCGCGTTAGAACA-1	PPAR	stem	-0.147545
PPAR_AAGCCGCTCCAAATGC-1	PPAR	emt	0.0788941
PPAR_AAGCCGCTCCAAATGC-1	PPAR	stem	-0.111088
PPAR_AAGCCGCTCGGACAAG-1	PPAR	emt	-0.00794832
PPAR_AAGCCGCTCGGACAAG-1	PPAR	stem	-0.0937783
PPAR_AAGGAGCAGACCGGAT-1	PPAR	emt	0.0465981
PPAR_AAGGAGCAGACCGGAT-1	PPAR	stem	0.0776598
PPAR_AAGGAGCAGCTGAAAT-1	PPAR	emt	0.0593491
PPAR_AAGGAGCAGCTGAAAT-1	PPAR	stem	-0.33027
PPAR_AAGGAGCAGTGAACAT-1	PPAR	emt	0.10108
PPAR_AAGGAGCAGTGAACAT-1	PPAR	stem	-0.159855
PPAR_AAGGAGCCAGCCAATT-1	PPAR	emt	0.0854781
PPAR_AAGGAGCCAGCCAATT-1	PPAR	stem	-0.242796
PPAR_AAGGAGCCAGTCTTCC-1	PPAR	emt	0.0506407
PPAR_AAGGAGCCAGTCTTCC-1	PPAR	stem	-0.0964261
PPAR_AAGGAGCTCAGGCGAA-1	PPAR	emt	0.0693121
PPAR_AAGGAGCTCAGGCGAA-1	PPAR	stem	-0.168759
PPAR_AAGGAGCTCCTGTACC-1	PPAR	emt	0.0952826
PPAR_AAGGAGCTCCTGTACC-1	PPAR	stem	-0.112083
PPAR_AAGGAGCTCTGTTGAG-1	PPAR	emt	0.0347362
PPAR_AAGGAGCTCTGTTGAG-1	PPAR	stem	-0.243904
PPAR_AAGGCAGAGACTAAGT-1	PPAR	emt	0.0622246
PPAR_AAGGCAGAGACTAAGT-1	PPAR	stem	-0.00982302
PPAR_AAGGCAGAGGCGCTCT-1	PPAR	emt	0.108897
PPAR_AAGGCAGAGGCGCTCT-1	PPAR	stem	0.0692853
PPAR_AAGGCAGAGTTTAGGA-1	PPAR	emt	0.121819
PPAR_AAGGCAGAGTTTAGGA-1	PPAR	stem	-0.0441785
PPAR_AAGGCAGCAGTTAACC-1	PPAR	emt	0.0759416
PPAR_AAGGCAGCAGTTAACC-1	PPAR	stem	-0.183422
PPAR_AAGGCAGCATTTGCTT-1	PPAR	emt	0.0157175
PPAR_AAGGCAGCATTTGCTT-1	PPAR	stem	0.10888
PPAR_AAGGCAGGTAGGCTGA-1	PPAR	emt	0.0869047
PPAR_AAGGCAGGTAGGCTGA-1	PPAR	stem	-0.11108
PPAR_AAGGCAGTCAGAGACG-1	PPAR	emt	0.0927052
PPAR_AAGGCAGTCAGAGACG-1	PPAR	stem	0.0435321
PPAR_AAGGCAGTCCGCGTTT-1	PPAR	emt	0.120843
PPAR_AAGGCAGTCCGCGTTT-1	PPAR	stem	-0.0729487
PPAR_AAGGCAGTCTGCAGTA-1	PPAR	emt	0.101588
PPAR_AAGGCAGTCTGCAGTA-1	PPAR	stem	0.082435
PPAR_AAGGTTCAGAGTGAGA-1	PPAR	emt	0.0712165
PPAR_AAGGTTCAGAGTGAGA-1	PPAR	stem	-0.0148994
PPAR_AAGGTTCAGCGTGTCC-1	PPAR	emt	0.083077
PPAR_AAGGTTCAGCGTGTCC-1	PPAR	stem	-0.0527322
PPAR_AAGGTTCCAAGTCATC-1	PPAR	emt	0.105253
PPAR_AAGGTTCCAAGTCATC-1	PPAR	stem	-0.140997
PPAR_AAGGTTCCACGGTTTA-1	PPAR	emt	0.0798343
PPAR_AAGGTTCCACGGTTTA-1	PPAR	stem	0.0161619
PPAR_AAGGTTCCATTTCACT-1	PPAR	emt	0.0643372
PPAR_AAGGTTCCATTTCACT-1	PPAR	stem	-0.0779868
PPAR_AAGGTTCGTCATGCAT-1	PPAR	emt	0.0916489
PPAR_AAGGTTCGTCATGCAT-1	PPAR	stem	-0.122661
PPAR_AAGGTTCGTCTCTTTA-1	PPAR	emt	0.0857897
PPAR_AAGGTTCGTCTCTTTA-1	PPAR	stem	-0.122921
PPAR_AAGGTTCGTGCTGTAT-1	PPAR	emt	0.0210892
PPAR_AAGGTTCGTGCTGTAT-1	PPAR	stem	-0.0762742
PPAR_AAGGTTCGTTCGTCTC-1	PPAR	emt	0.0996373
PPAR_AAGGTTCGTTCGTCTC-1	PPAR	stem	-0.0470322
PPAR_AAGGTTCTCAGAGCTT-1	PPAR	emt	0.13093
PPAR_AAGGTTCTCAGAGCTT-1	PPAR	stem	0.060861
PPAR_AAGGTTCTCGAACGGA-1	PPAR	emt	0.022352
PPAR_AAGGTTCTCGAACGGA-1	PPAR	stem	-0.041369
PPAR_AAGTCTGAGACAATAC-1	PPAR	emt	0.0463088
PPAR_AAGTCTGAGACAATAC-1	PPAR	stem	-0.0573511
PPAR_AAGTCTGAGGCCATAG-1	PPAR	emt	0.105645
PPAR_AAGTCTGAGGCCATAG-1	PPAR	stem	-0.0388354
PPAR_AAGTCTGAGTCCAGGA-1	PPAR	emt	0.130273
PPAR_AAGTCTGAGTCCAGGA-1	PPAR	stem	-0.133141
PPAR_AAGTCTGCAAAGTCAA-1	PPAR	emt	0.0570561
PPAR_AAGTCTGCAAAGTCAA-1	PPAR	stem	0.0388121
PPAR_AAGTCTGCACCTGGTG-1	PPAR	emt	0.00700444
PPAR_AAGTCTGCACCTGGTG-1	PPAR	stem	0.0507098
PPAR_AAGTCTGCATAGACTC-1	PPAR	emt	0.101678
PPAR_AAGTCTGCATAGACTC-1	PPAR	stem	-0.0243811
PPAR_AAGTCTGGTAGGGACT-1	PPAR	emt	0.037891
PPAR_AAGTCTGGTAGGGACT-1	PPAR	stem	-0.0251643
PPAR_AAGTCTGGTTCGAATC-1	PPAR	emt	0.0687164
PPAR_AAGTCTGGTTCGAATC-1	PPAR	stem	0.013852
PPAR_AAGTCTGTCATCTGCC-1	PPAR	emt	0.144212
PPAR_AAGTCTGTCATCTGCC-1	PPAR	stem	-0.0662104
PPAR_AATCCAGAGAACAATC-1	PPAR	emt	0.123124
PPAR_AATCCAGAGAACAATC-1	PPAR	stem	-0.0173412
PPAR_AATCCAGAGATGCCAG-1	PPAR	emt	0.0581632
PPAR_AATCCAGAGATGCCAG-1	PPAR	stem	0.105872
PPAR_AATCCAGCACAACTGT-1	PPAR	emt	0.106776
PPAR_AATCCAGCACAACTGT-1	PPAR	stem	-0.0431289
PPAR_AATCCAGCAGCCTGTG-1	PPAR	emt	0.0598044
PPAR_AATCCAGCAGCCTGTG-1	PPAR	stem	0.089536
PPAR_AATCCAGGTAAGTGTA-1	PPAR	emt	0.101006
PPAR_AATCCAGGTAAGTGTA-1	PPAR	stem	-0.0270487
PPAR_AATCCAGGTCTGGTCG-1	PPAR	emt	0.0815116
PPAR_AATCCAGGTCTGGTCG-1	PPAR	stem	-0.08342
PPAR_AATCCAGGTTCCATGA-1	PPAR	emt	0.0987345
PPAR_AATCCAGGTTCCATGA-1	PPAR	stem	-0.0815551
PPAR_AATCCAGTCGCAAGCC-1	PPAR	emt	0.0891385
PPAR_AATCCAGTCGCAAGCC-1	PPAR	stem	-0.1514
PPAR_AATCCAGTCTGGCGTG-1	PPAR	emt	0.0814727
PPAR_AATCCAGTCTGGCGTG-1	PPAR	stem	-0.101188
PPAR_AATCGGTAGCGCTCCA-1	PPAR	emt	0.101519
PPAR_AATCGGTAGCGCTCCA-1	PPAR	stem	-0.214082
PPAR_AATCGGTCAGGGTACA-1	PPAR	emt	0.0472596
PPAR_AATCGGTCAGGGTACA-1	PPAR	stem	-0.15948
PPAR_AATCGGTGTACTTGAC-1	PPAR	emt	0.0548136
PPAR_AATCGGTGTACTTGAC-1	PPAR	stem	-0.0372473
PPAR_AATCGGTGTCGCCATG-1	PPAR	emt	0.0519112
PPAR_AATCGGTGTCGCCATG-1	PPAR	stem	-0.14757
PPAR_AATCGGTTCACCTCGT-1	PPAR	emt	0.0900867
PPAR_AATCGGTTCACCTCGT-1	PPAR	stem	-0.110241
PPAR_AATCGGTTCAGGTTCA-1	PPAR	emt	0.0350675
PPAR_AATCGGTTCAGGTTCA-1	PPAR	stem	-0.0532852
PPAR_AATCGGTTCCGAACGC-1	PPAR	emt	0.101726
PPAR_AATCGGTTCCGAACGC-1	PPAR	stem	0.0634382
PPAR_AATCGGTTCTAACGGT-1	PPAR	emt	0.0630643
PPAR_AATCGGTTCTAACGGT-1	PPAR	stem	-0.0224462
PPAR_ACACCAAAGTCAAGGC-1	PPAR	emt	0.123922
PPAR_ACACCAAAGTCAAGGC-1	PPAR	stem	0.0277924
PPAR_ACACCAAAGTTGAGAT-1	PPAR	emt	0.128372
PPAR_ACACCAAAGTTGAGAT-1	PPAR	stem	-0.195163
PPAR_ACACCAACACGGCTAC-1	PPAR	emt	0.0586453
PPAR_ACACCAACACGGCTAC-1	PPAR	stem	-0.00401618
PPAR_ACACCAACAGTTAACC-1	PPAR	emt	0.110396
PPAR_ACACCAACAGTTAACC-1	PPAR	stem	-0.0686629
PPAR_ACACCAACATGGAATA-1	PPAR	emt	0.000169061
PPAR_ACACCAACATGGAATA-1	PPAR	stem	-0.126956
PPAR_ACACCAAGTCAAAGCG-1	PPAR	emt	0.025179
PPAR_ACACCAAGTCAAAGCG-1	PPAR	stem	-0.0519675
PPAR_ACACCAAGTCTCAACA-1	PPAR	emt	0.107516
PPAR_ACACCAAGTCTCAACA-1	PPAR	stem	-0.00793791
PPAR_ACACCAAGTTCCACGG-1	PPAR	emt	0.121844
PPAR_ACACCAAGTTCCACGG-1	PPAR	stem	-0.0493304
PPAR_ACACCAATCAAAGACA-1	PPAR	emt	0.120745
PPAR_ACACCAATCAAAGACA-1	PPAR	stem	-0.0854379
PPAR_ACACCAATCGCCTGAG-1	PPAR	emt	0.090505
PPAR_ACACCAATCGCCTGAG-1	PPAR	stem	0.132207
PPAR_ACACCAATCTGCTGTC-1	PPAR	emt	0.108613
PPAR_ACACCAATCTGCTGTC-1	PPAR	stem	-0.093048
PPAR_ACACCCTAGCCGCCTA-1	PPAR	emt	0.125868
PPAR_ACACCCTAGCCGCCTA-1	PPAR	stem	-0.130684
PPAR_ACACCCTCAAGTCTGT-1	PPAR	emt	0.133904
PPAR_ACACCCTCAAGTCTGT-1	PPAR	stem	0.0512539
PPAR_ACACCCTCAGATCCAT-1	PPAR	emt	0.16353
PPAR_ACACCCTCAGATCCAT-1	PPAR	stem	-0.0582356
PPAR_ACACCCTCAGTTAACC-1	PPAR	emt	0.115034
PPAR_ACACCCTCAGTTAACC-1	PPAR	stem	0.0629444
PPAR_ACACCCTGTAGCTAAA-1	PPAR	emt	0.122124
PPAR_ACACCCTGTAGCTAAA-1	PPAR	stem	0.0193846
PPAR_ACACCCTGTGAGGGTT-1	PPAR	emt	0.0952127
PPAR_ACACCCTGTGAGGGTT-1	PPAR	stem	-0.0968607
PPAR_ACACCCTGTTGACGTT-1	PPAR	emt	0.0516091
PPAR_ACACCCTGTTGACGTT-1	PPAR	stem	-0.134814
PPAR_ACACCCTTCCCATTTA-1	PPAR	emt	0.111718
PPAR_ACACCCTTCCCATTTA-1	PPAR	stem	0.00828277
PPAR_ACACCGGAGATCGGGT-1	PPAR	emt	0.0757042
PPAR_ACACCGGAGATCGGGT-1	PPAR	stem	-0.0897656
PPAR_ACACCGGAGGTGTTAA-1	PPAR	emt	0.0549198
PPAR_ACACCGGAGGTGTTAA-1	PPAR	stem	0.0373013
PPAR_ACACCGGAGTGGGCTA-1	PPAR	emt	0.105317
PPAR_ACACCGGAGTGGGCTA-1	PPAR	stem	-0.159739
PPAR_ACACCGGCACCATGTA-1	PPAR	emt	0.0853718
PPAR_ACACCGGCACCATGTA-1	PPAR	stem	-0.194144
PPAR_ACACCGGCAGTATCTG-1	PPAR	emt	0.158621
PPAR_ACACCGGCAGTATCTG-1	PPAR	stem	0.0499765
PPAR_ACACCGGGTAGCCTCG-1	PPAR	emt	0.0933544
PPAR_ACACCGGGTAGCCTCG-1	PPAR	stem	0.0670948
PPAR_ACACCGGGTTAAGTAG-1	PPAR	emt	0.0655113
PPAR_ACACCGGGTTAAGTAG-1	PPAR	stem	-0.0630643
PPAR_ACACCGGTCACGAAGG-1	PPAR	emt	0.155754
PPAR_ACACCGGTCACGAAGG-1	PPAR	stem	-0.0357293
PPAR_ACACCGGTCTGACCTC-1	PPAR	emt	0.106033
PPAR_ACACCGGTCTGACCTC-1	PPAR	stem	0.0420641
PPAR_ACACTGAAGCACACAG-1	PPAR	emt	0.126543
PPAR_ACACTGAAGCACACAG-1	PPAR	stem	-0.167017
PPAR_ACACTGAAGTAACCCT-1	PPAR	emt	0.0983959
PPAR_ACACTGAAGTAACCCT-1	PPAR	stem	7.68799e-05
PPAR_ACACTGACAATCCAAC-1	PPAR	emt	0.0550992
PPAR_ACACTGACAATCCAAC-1	PPAR	stem	-0.137775
PPAR_ACACTGACACTGTTAG-1	PPAR	emt	0.0543371
PPAR_ACACTGACACTGTTAG-1	PPAR	stem	-0.2251
PPAR_ACACTGACAGTGACAG-1	PPAR	emt	0.137007
PPAR_ACACTGACAGTGACAG-1	PPAR	stem	0.128973
PPAR_ACACTGACATGAAGTA-1	PPAR	emt	0.148872
PPAR_ACACTGACATGAAGTA-1	PPAR	stem	0.0385926
PPAR_ACACTGAGTAGGGACT-1	PPAR	emt	0.138598
PPAR_ACACTGAGTAGGGACT-1	PPAR	stem	-0.106256
PPAR_ACACTGAGTCATTAGC-1	PPAR	emt	0.159903
PPAR_ACACTGAGTCATTAGC-1	PPAR	stem	0.176667
PPAR_ACACTGAGTGTATGGG-1	PPAR	emt	0.0821716
PPAR_ACACTGAGTGTATGGG-1	PPAR	stem	0.0555602
PPAR_ACACTGAGTTGAGGTG-1	PPAR	emt	0.160615
PPAR_ACACTGAGTTGAGGTG-1	PPAR	stem	-0.0127241
PPAR_ACACTGATCATCGGAT-1	PPAR	emt	0.0773278
PPAR_ACACTGATCATCGGAT-1	PPAR	stem	-0.0333539
PPAR_ACACTGATCGCTTAGA-1	PPAR	emt	0.111958
PPAR_ACACTGATCGCTTAGA-1	PPAR	stem	-0.151014
PPAR_ACACTGATCTTCCTTC-1	PPAR	emt	0.138119
PPAR_ACACTGATCTTCCTTC-1	PPAR	stem	-0.0795827
PPAR_ACAGCCGAGCTGCAAG-1	PPAR	emt	0.0917316
PPAR_ACAGCCGAGCTGCAAG-1	PPAR	stem	-0.0315278
PPAR_ACAGCCGAGTGCAAGC-1	PPAR	emt	0.0781618
PPAR_ACAGCCGAGTGCAAGC-1	PPAR	stem	-0.165514
PPAR_ACAGCCGCAATCAGAA-1	PPAR	emt	0.190153
PPAR_ACAGCCGCAATCAGAA-1	PPAR	stem	-0.0217936
PPAR_ACAGCCGCAGCATGAG-1	PPAR	emt	-0.024108
PPAR_ACAGCCGCAGCATGAG-1	PPAR	stem	-0.232835
PPAR_ACAGCCGCAGTGGGAT-1	PPAR	emt	0.0838608
PPAR_ACAGCCGCAGTGGGAT-1	PPAR	stem	-0.122715
PPAR_ACAGCCGGTAACGACG-1	PPAR	emt	0.0892977
PPAR_ACAGCCGGTAACGACG-1	PPAR	stem	-0.0223415
PPAR_ACAGCCGGTATATCCG-1	PPAR	emt	0.188587
PPAR_ACAGCCGGTATATCCG-1	PPAR	stem	0.0160379
PPAR_ACAGCCGTCCGCGGTA-1	PPAR	emt	0.0871792
PPAR_ACAGCCGTCCGCGGTA-1	PPAR	stem	-0.0235689
PPAR_ACAGCCGTCGTCACGG-1	PPAR	emt	0.202121
PPAR_ACAGCCGTCGTCACGG-1	PPAR	stem	-0.0328458
PPAR_ACAGCTAAGGCCCTCA-1	PPAR	emt	0.0989327
PPAR_ACAGCTAAGGCCCTCA-1	PPAR	stem	0.0439713
PPAR_ACAGCTACAAGACGTG-1	PPAR	emt	0.0732298
PPAR_ACAGCTACAAGACGTG-1	PPAR	stem	-0.0747697
PPAR_ACAGCTACACGCTTTC-1	PPAR	emt	0.0699358
PPAR_ACAGCTACACGCTTTC-1	PPAR	stem	0.046141
PPAR_ACAGCTAGTCTCAACA-1	PPAR	emt	0.0527048
PPAR_ACAGCTAGTCTCAACA-1	PPAR	stem	-0.0632904
PPAR_ACAGCTAGTGCACCAC-1	PPAR	emt	0.0686045
PPAR_ACAGCTAGTGCACCAC-1	PPAR	stem	0.0285566
PPAR_ACAGCTATCAAGGTAA-1	PPAR	emt	0.0799678
PPAR_ACAGCTATCAAGGTAA-1	PPAR	stem	-0.207547
PPAR_ACAGCTATCTGTACGA-1	PPAR	emt	0.0360097
PPAR_ACAGCTATCTGTACGA-1	PPAR	stem	0.0387809
PPAR_ACATACGAGTGGCACA-1	PPAR	emt	0.0785488
PPAR_ACATACGAGTGGCACA-1	PPAR	stem	0.0146419
PPAR_ACATACGCACTATCTT-1	PPAR	emt	0.0788793
PPAR_ACATACGCACTATCTT-1	PPAR	stem	-0.0512507
PPAR_ACATACGCATCGACGC-1	PPAR	emt	0.0761028
PPAR_ACATACGCATCGACGC-1	PPAR	stem	-0.0262685
PPAR_ACATACGGTAGCCTAT-1	PPAR	emt	0.120465
PPAR_ACATACGGTAGCCTAT-1	PPAR	stem	-0.0426936
PPAR_ACATACGGTGAAAGAG-1	PPAR	emt	0.0930834
PPAR_ACATACGGTGAAAGAG-1	PPAR	stem	0.0286974
PPAR_ACATACGTCATCGATG-1	PPAR	emt	0.0383835
PPAR_ACATACGTCATCGATG-1	PPAR	stem	-0.0276174
PPAR_ACATACGTCCTCAACC-1	PPAR	emt	0.0555801
PPAR_ACATACGTCCTCAACC-1	PPAR	stem	-0.0131817
PPAR_ACATCAGCAACCGCCA-1	PPAR	emt	0.107905
PPAR_ACATCAGCAACCGCCA-1	PPAR	stem	-0.000734727
PPAR_ACATCAGCACTTCGAA-1	PPAR	emt	0.0992981
PPAR_ACATCAGCACTTCGAA-1	PPAR	stem	-0.100148
PPAR_ACATCAGGTCTCTCTG-1	PPAR	emt	0.0709315
PPAR_ACATCAGGTCTCTCTG-1	PPAR	stem	-0.0154262
PPAR_ACATCAGTCATTTGGG-1	PPAR	emt	0.114809
PPAR_ACATCAGTCATTTGGG-1	PPAR	stem	0.0569005
PPAR_ACATCAGTCCTCAATT-1	PPAR	emt	0.16552
PPAR_ACATCAGTCCTCAATT-1	PPAR	stem	-0.00427135
PPAR_ACATCAGTCGGTTCGG-1	PPAR	emt	0.106233
PPAR_ACATCAGTCGGTTCGG-1	PPAR	stem	-0.0463752
PPAR_ACATCAGTCGTTTAGG-1	PPAR	emt	0.13214
PPAR_ACATCAGTCGTTTAGG-1	PPAR	stem	-0.0628247
PPAR_ACATGGTAGAGGTTAT-1	PPAR	emt	0.0676372
PPAR_ACATGGTAGAGGTTAT-1	PPAR	stem	-0.111842
PPAR_ACATGGTAGGTCATCT-1	PPAR	emt	0.126542
PPAR_ACATGGTAGGTCATCT-1	PPAR	stem	0.120652
PPAR_ACATGGTCAAGGACTG-1	PPAR	emt	0.097638
PPAR_ACATGGTCAAGGACTG-1	PPAR	stem	-0.0994184
PPAR_ACATGGTCACTGTTAG-1	PPAR	emt	0.0769034
PPAR_ACATGGTCACTGTTAG-1	PPAR	stem	-0.0400927
PPAR_ACATGGTCATCACGAT-1	PPAR	emt	0.158695
PPAR_ACATGGTCATCACGAT-1	PPAR	stem	-0.0534427
PPAR_ACATGGTGTAGCTGCC-1	PPAR	emt	0.176555
PPAR_ACATGGTGTAGCTGCC-1	PPAR	stem	0.0480535
PPAR_ACATGGTGTTAAAGTG-1	PPAR	emt	0.152695
PPAR_ACATGGTGTTAAAGTG-1	PPAR	stem	-0.0684962
PPAR_ACATGGTTCACGCATA-1	PPAR	emt	0.101171
PPAR_ACATGGTTCACGCATA-1	PPAR	stem	0.0691902
PPAR_ACATGGTTCATTGCCC-1	PPAR	emt	0.164431
PPAR_ACATGGTTCATTGCCC-1	PPAR	stem	0.212862
PPAR_ACATGGTTCTTAACCT-1	PPAR	emt	0.112393
PPAR_ACATGGTTCTTAACCT-1	PPAR	stem	-0.10115
PPAR_ACCAGTAAGATGGCGT-1	PPAR	emt	0.0295957
PPAR_ACCAGTAAGATGGCGT-1	PPAR	stem	-0.060521
PPAR_ACCAGTAAGTTAAGTG-1	PPAR	emt	0.0645153
PPAR_ACCAGTAAGTTAAGTG-1	PPAR	stem	-0.147785
PPAR_ACCAGTAGTATGAAAC-1	PPAR	emt	0.120684
PPAR_ACCAGTAGTATGAAAC-1	PPAR	stem	-0.126384
PPAR_ACCAGTAGTTCTGTTT-1	PPAR	emt	0.107499
PPAR_ACCAGTAGTTCTGTTT-1	PPAR	stem	0.00261399
PPAR_ACCAGTATCCGTACAA-1	PPAR	emt	0.0828304
PPAR_ACCAGTATCCGTACAA-1	PPAR	stem	-0.0705741
PPAR_ACCAGTATCGGCCGAT-1	PPAR	emt	0.11173
PPAR_ACCAGTATCGGCCGAT-1	PPAR	stem	0.0352235
PPAR_ACCCACTAGACGCACA-1	PPAR	emt	0.0695186
PPAR_ACCCACTAGACGCACA-1	PPAR	stem	-0.174715
PPAR_ACCCACTAGCTTTGGT-1	PPAR	emt	0.0223984
PPAR_ACCCACTAGCTTTGGT-1	PPAR	stem	-0.0364144
PPAR_ACCCACTAGGGATGGG-1	PPAR	emt	0.117879
PPAR_ACCCACTAGGGATGGG-1	PPAR	stem	-0.0539326
PPAR_ACCCACTAGTGTTTGC-1	PPAR	emt	0.0578463
PPAR_ACCCACTAGTGTTTGC-1	PPAR	stem	-0.106991
PPAR_ACCCACTCACTGTTAG-1	PPAR	emt	0.056037
PPAR_ACCCACTCACTGTTAG-1	PPAR	stem	0.0646568
PPAR_ACCCACTCATCTGGTA-1	PPAR	emt	0.109408
PPAR_ACCCACTCATCTGGTA-1	PPAR	stem	-0.147919
PPAR_ACCCACTGTTCTGTTT-1	PPAR	emt	0.0777182
PPAR_ACCCACTGTTCTGTTT-1	PPAR	stem	0.0210604
PPAR_ACCCACTTCCCTAATT-1	PPAR	emt	0.150124
PPAR_ACCCACTTCCCTAATT-1	PPAR	stem	-0.0709913
PPAR_ACCGTAAAGCGACGTA-1	PPAR	emt	0.139525
PPAR_ACCGTAAAGCGACGTA-1	PPAR	stem	0.119967
PPAR_ACCGTAAAGGGTTTCT-1	PPAR	emt	0.0476358
PPAR_ACCGTAAAGGGTTTCT-1	PPAR	stem	0.00059791
PPAR_ACCGTAAAGTGACTCT-1	PPAR	emt	0.10078
PPAR_ACCGTAAAGTGACTCT-1	PPAR	stem	0.0775701
PPAR_ACCGTAACAATAAGCA-1	PPAR	emt	0.0618254
PPAR_ACCGTAACAATAAGCA-1	PPAR	stem	0.043682
PPAR_ACCGTAACAGCTTCGG-1	PPAR	emt	0.082789
PPAR_ACCGTAACAGCTTCGG-1	PPAR	stem	0.0325245
PPAR_ACCGTAACATATGAGA-1	PPAR	emt	0.115801
PPAR_ACCGTAACATATGAGA-1	PPAR	stem	-0.0379542
PPAR_ACCGTAAGTACGCACC-1	PPAR	emt	0.112955
PPAR_ACCGTAAGTACGCACC-1	PPAR	stem	-0.0361617
PPAR_ACCGTAAGTTGGGACA-1	PPAR	emt	0.0527196
PPAR_ACCGTAAGTTGGGACA-1	PPAR	stem	-0.138577
PPAR_ACCGTAATCGCGGATC-1	PPAR	emt	0.0318933
PPAR_ACCGTAATCGCGGATC-1	PPAR	stem	-0.103454
PPAR_ACCTTTAAGAATAGGG-1	PPAR	emt	0.0892234
PPAR_ACCTTTAAGAATAGGG-1	PPAR	stem	-0.0537707
PPAR_ACCTTTAAGCCCAGCT-1	PPAR	emt	0.0401351
PPAR_ACCTTTAAGCCCAGCT-1	PPAR	stem	0.066179
PPAR_ACCTTTAAGCTTTGGT-1	PPAR	emt	0.0883359
PPAR_ACCTTTAAGCTTTGGT-1	PPAR	stem	-0.172347
PPAR_ACCTTTAAGTGGAGAA-1	PPAR	emt	0.00112472
PPAR_ACCTTTAAGTGGAGAA-1	PPAR	stem	-0.124512
PPAR_ACCTTTACACAGAGGT-1	PPAR	emt	0.136969
PPAR_ACCTTTACACAGAGGT-1	PPAR	stem	0.0846837
PPAR_ACCTTTACAGTTTACG-1	PPAR	emt	0.0663554
PPAR_ACCTTTACAGTTTACG-1	PPAR	stem	-0.162613
PPAR_ACCTTTAGTGCAGGTA-1	PPAR	emt	0.136048
PPAR_ACCTTTAGTGCAGGTA-1	PPAR	stem	0.12772
PPAR_ACCTTTAGTTCAACCA-1	PPAR	emt	0.060242
PPAR_ACCTTTAGTTCAACCA-1	PPAR	stem	-0.204146
PPAR_ACCTTTATCAGCAACT-1	PPAR	emt	0.135765
PPAR_ACCTTTATCAGCAACT-1	PPAR	stem	-0.133044
PPAR_ACCTTTATCGCGATCG-1	PPAR	emt	0.105487
PPAR_ACCTTTATCGCGATCG-1	PPAR	stem	-0.0328059
PPAR_ACCTTTATCTTGCATT-1	PPAR	emt	0.148981
PPAR_ACCTTTATCTTGCATT-1	PPAR	stem	-0.0912122
PPAR_ACGAGCCAGACTGGGT-1	PPAR	emt	0.109949
PPAR_ACGAGCCAGACTGGGT-1	PPAR	stem	0.0661017
PPAR_ACGAGCCAGCACCGCT-1	PPAR	emt	0.0340463
PPAR_ACGAGCCAGCACCGCT-1	PPAR	stem	-0.136116
PPAR_ACGAGCCAGGAGTAGA-1	PPAR	emt	0.107105
PPAR_ACGAGCCAGGAGTAGA-1	PPAR	stem	0.0359093
PPAR_ACGAGCCCAAGGTTTC-1	PPAR	emt	0.0536856
PPAR_ACGAGCCCAAGGTTTC-1	PPAR	stem	-0.104174
PPAR_ACGAGCCCAGTGGAGT-1	PPAR	emt	0.0367538
PPAR_ACGAGCCCAGTGGAGT-1	PPAR	stem	0.0597828
PPAR_ACGAGCCGTAAGAGAG-1	PPAR	emt	0.130099
PPAR_ACGAGCCGTAAGAGAG-1	PPAR	stem	0.0101116
PPAR_ACGAGCCGTGATGCCC-1	PPAR	emt	0.132452
PPAR_ACGAGCCGTGATGCCC-1	PPAR	stem	0.133927
PPAR_ACGAGCCGTTCTCATT-1	PPAR	emt	0.0686398
PPAR_ACGAGCCGTTCTCATT-1	PPAR	stem	0.0471844
PPAR_ACGAGCCTCGAATGCT-1	PPAR	emt	0.0278311
PPAR_ACGAGCCTCGAATGCT-1	PPAR	stem	-0.0436275
PPAR_ACGAGCCTCGGATGTT-1	PPAR	emt	0.178555
PPAR_ACGAGCCTCGGATGTT-1	PPAR	stem	-0.08597
PPAR_ACGAGGAAGAAGAAGC-1	PPAR	emt	0.150445
PPAR_ACGAGGAAGAAGAAGC-1	PPAR	stem	0.103196
PPAR_ACGAGGAAGAGAACAG-1	PPAR	emt	-0.00287266
PPAR_ACGAGGAAGAGAACAG-1	PPAR	stem	-0.0567461
PPAR_ACGAGGAAGCTAGCCC-1	PPAR	emt	0.127685
PPAR_ACGAGGAAGCTAGCCC-1	PPAR	stem	-0.294651
PPAR_ACGAGGAAGGGTTCCC-1	PPAR	emt	0.0285669
PPAR_ACGAGGAAGGGTTCCC-1	PPAR	stem	-0.182775
PPAR_ACGAGGACACTCGACG-1	PPAR	emt	0.0249805
PPAR_ACGAGGACACTCGACG-1	PPAR	stem	-0.209353
PPAR_ACGAGGACAGGAATCG-1	PPAR	emt	0.0906939
PPAR_ACGAGGACAGGAATCG-1	PPAR	stem	-0.105741
PPAR_ACGAGGAGTAGAGTGC-1	PPAR	emt	0.082711
PPAR_ACGAGGAGTAGAGTGC-1	PPAR	stem	-0.0973713
PPAR_ACGAGGAGTGAGGCTA-1	PPAR	emt	0.081552
PPAR_ACGAGGAGTGAGGCTA-1	PPAR	stem	0.129426
PPAR_ACGAGGATCAGTTCGA-1	PPAR	emt	0.0666545
PPAR_ACGAGGATCAGTTCGA-1	PPAR	stem	-0.0988715
PPAR_ACGAGGATCCTCAACC-1	PPAR	emt	0.0218647
PPAR_ACGAGGATCCTCAACC-1	PPAR	stem	-0.0789378
PPAR_ACGAGGATCTCAAGTG-1	PPAR	emt	0.136852
PPAR_ACGAGGATCTCAAGTG-1	PPAR	stem	0.116071
PPAR_ACGATACAGACTCGGA-1	PPAR	emt	0.110199
PPAR_ACGATACAGACTCGGA-1	PPAR	stem	0.0443256
PPAR_ACGATACCACGCTTTC-1	PPAR	emt	0.00834706
PPAR_ACGATACCACGCTTTC-1	PPAR	stem	-0.11656
PPAR_ACGATACCAGTAAGCG-1	PPAR	emt	0.0409163
PPAR_ACGATACCAGTAAGCG-1	PPAR	stem	-0.102467
PPAR_ACGATACCATTACCTT-1	PPAR	emt	0.133411
PPAR_ACGATACCATTACCTT-1	PPAR	stem	-0.159409
PPAR_ACGATACGTCAGTGGA-1	PPAR	emt	0.0624411
PPAR_ACGATACGTCAGTGGA-1	PPAR	stem	-0.115482
PPAR_ACGATACGTGCAGGTA-1	PPAR	emt	0.0326838
PPAR_ACGATACGTGCAGGTA-1	PPAR	stem	-0.0943826
PPAR_ACGATACTCACTTATC-1	PPAR	emt	0.0379607
PPAR_ACGATACTCACTTATC-1	PPAR	stem	-0.0655811
PPAR_ACGATACTCCCATTAT-1	PPAR	emt	0.0400173
PPAR_ACGATACTCCCATTAT-1	PPAR	stem	-0.267348
PPAR_ACGATACTCTACTTAC-1	PPAR	emt	0.0906522
PPAR_ACGATACTCTACTTAC-1	PPAR	stem	-0.139945
PPAR_ACGATGTAGCCTATGT-1	PPAR	emt	0.0773334
PPAR_ACGATGTAGCCTATGT-1	PPAR	stem	0.019303
PPAR_ACGATGTAGGAGTCTG-1	PPAR	emt	0.106746
PPAR_ACGATGTAGGAGTCTG-1	PPAR	stem	0.0081803
PPAR_ACGATGTCAAGGACTG-1	PPAR	emt	0.0759234
PPAR_ACGATGTCAAGGACTG-1	PPAR	stem	0.00347209
PPAR_ACGATGTCAGACTCGC-1	PPAR	emt	0.0483739
PPAR_ACGATGTCAGACTCGC-1	PPAR	stem	0.0198713
PPAR_ACGATGTGTACCAGTT-1	PPAR	emt	0.0457257
PPAR_ACGATGTGTACCAGTT-1	PPAR	stem	-0.0816138
PPAR_ACGATGTGTCAATACC-1	PPAR	emt	0.0672922
PPAR_ACGATGTGTCAATACC-1	PPAR	stem	0.0327152
PPAR_ACGATGTTCACCTTAT-1	PPAR	emt	0.0941383
PPAR_ACGATGTTCACCTTAT-1	PPAR	stem	-0.114113
PPAR_ACGATGTTCCGGGTGT-1	PPAR	emt	0.117859
PPAR_ACGATGTTCCGGGTGT-1	PPAR	stem	0.049158
PPAR_ACGATGTTCTGAAAGA-1	PPAR	emt	0.131526
PPAR_ACGATGTTCTGAAAGA-1	PPAR	stem	-0.0724628
PPAR_ACGCAGCAGATGTCGG-1	PPAR	emt	0.160426
PPAR_ACGCAGCAGATGTCGG-1	PPAR	stem	-0.0426391
PPAR_ACGCAGCAGGGCATGT-1	PPAR	emt	0.129469
PPAR_ACGCAGCAGGGCATGT-1	PPAR	stem	-0.169761
PPAR_ACGCAGCCAACACGCC-1	PPAR	emt	0.179352
PPAR_ACGCAGCCAACACGCC-1	PPAR	stem	0.036098
PPAR_ACGCAGCCACTTAAGC-1	PPAR	emt	0.101893
PPAR_ACGCAGCCACTTAAGC-1	PPAR	stem	-0.101271
PPAR_ACGCAGCGTGACAAAT-1	PPAR	emt	0.0722583
PPAR_ACGCAGCGTGACAAAT-1	PPAR	stem	-0.0651362
PPAR_ACGCAGCGTTGCTCCT-1	PPAR	emt	0.152155
PPAR_ACGCAGCGTTGCTCCT-1	PPAR	stem	0.0898645
PPAR_ACGCAGCTCTATGTGG-1	PPAR	emt	0.130109
PPAR_ACGCAGCTCTATGTGG-1	PPAR	stem	-0.0406988
PPAR_ACGCCAGAGAATTCCC-1	PPAR	emt	0.068468
PPAR_ACGCCAGAGAATTCCC-1	PPAR	stem	0.0154631
PPAR_ACGCCAGAGGGTATCG-1	PPAR	emt	0.178994
PPAR_ACGCCAGAGGGTATCG-1	PPAR	stem	-0.1065
PPAR_ACGCCAGCACAGCCCA-1	PPAR	emt	0.0429361
PPAR_ACGCCAGCACAGCCCA-1	PPAR	stem	-0.0514422
PPAR_ACGCCAGCAGCCTTTC-1	PPAR	emt	0.118379
PPAR_ACGCCAGCAGCCTTTC-1	PPAR	stem	-0.174112
PPAR_ACGCCAGGTAAGCACG-1	PPAR	emt	0.0624704
PPAR_ACGCCAGGTAAGCACG-1	PPAR	stem	-0.149561
PPAR_ACGCCAGGTATGGTTC-1	PPAR	emt	0.146792
PPAR_ACGCCAGGTATGGTTC-1	PPAR	stem	0.024946
PPAR_ACGCCAGGTCTGATTG-1	PPAR	emt	0.101584
PPAR_ACGCCAGGTCTGATTG-1	PPAR	stem	-0.0642997
PPAR_ACGCCAGGTTCCACTC-1	PPAR	emt	0.0752171
PPAR_ACGCCAGGTTCCACTC-1	PPAR	stem	-0.071593
PPAR_ACGCCAGTCCCTTGCA-1	PPAR	emt	0.0908137
PPAR_ACGCCAGTCCCTTGCA-1	PPAR	stem	-0.0620401
PPAR_ACGCCAGTCTTGAGGT-1	PPAR	emt	0.05219
PPAR_ACGCCAGTCTTGAGGT-1	PPAR	stem	-0.114416
PPAR_ACGCCGAAGAGGGATA-1	PPAR	emt	0.0863308
PPAR_ACGCCGAAGAGGGATA-1	PPAR	stem	0.00908156
PPAR_ACGCCGAAGTATCTCG-1	PPAR	emt	0.0952761
PPAR_ACGCCGAAGTATCTCG-1	PPAR	stem	-0.0360604
PPAR_ACGCCGACAAGTTAAG-1	PPAR	emt	0.0879886
PPAR_ACGCCGACAAGTTAAG-1	PPAR	stem	-0.0532002
PPAR_ACGCCGACACATGTGT-1	PPAR	emt	0.108037
PPAR_ACGCCGACACATGTGT-1	PPAR	stem	-0.0823812
PPAR_ACGCCGACAGTGGGAT-1	PPAR	emt	0.12703
PPAR_ACGCCGACAGTGGGAT-1	PPAR	stem	-0.200983
PPAR_ACGCCGACATGACGGA-1	PPAR	emt	0.0617362
PPAR_ACGCCGACATGACGGA-1	PPAR	stem	-0.129552
PPAR_ACGCCGAGTCCCGACA-1	PPAR	emt	0.079905
PPAR_ACGCCGAGTCCCGACA-1	PPAR	stem	0.0210954
PPAR_ACGCCGAGTTCCCGAG-1	PPAR	emt	0.0409579
PPAR_ACGCCGAGTTCCCGAG-1	PPAR	stem	-0.13986
PPAR_ACGCCGATCCACTGGG-1	PPAR	emt	0.118778
PPAR_ACGCCGATCCACTGGG-1	PPAR	stem	-0.03696
PPAR_ACGCCGATCGGCGCTA-1	PPAR	emt	0.16228
PPAR_ACGCCGATCGGCGCTA-1	PPAR	stem	-0.107381
PPAR_ACGCCGATCTGGGCCA-1	PPAR	emt	0.00529841
PPAR_ACGCCGATCTGGGCCA-1	PPAR	stem	-0.00123884
PPAR_ACGGAGACAACGATCT-1	PPAR	emt	0.0483866
PPAR_ACGGAGACAACGATCT-1	PPAR	stem	-0.0139071
PPAR_ACGGAGAGTCATGCAT-1	PPAR	emt	0.00902366
PPAR_ACGGAGAGTCATGCAT-1	PPAR	stem	-0.144588
PPAR_ACGGAGAGTTAGGGTG-1	PPAR	emt	0.145058
PPAR_ACGGAGAGTTAGGGTG-1	PPAR	stem	-0.10662
PPAR_ACGGAGATCAGAGACG-1	PPAR	emt	0.00253349
PPAR_ACGGAGATCAGAGACG-1	PPAR	stem	-0.316716
PPAR_ACGGAGATCATCATTC-1	PPAR	emt	0.104671
PPAR_ACGGAGATCATCATTC-1	PPAR	stem	-0.154716
PPAR_ACGGAGATCCTTGCCA-1	PPAR	emt	0.0663051
PPAR_ACGGAGATCCTTGCCA-1	PPAR	stem	-0.0295624
PPAR_ACGGAGATCTATCGCC-1	PPAR	emt	0.0937967
PPAR_ACGGAGATCTATCGCC-1	PPAR	stem	0.0131468
PPAR_ACGGCCAAGATCTGCT-1	PPAR	emt	0.0865467
PPAR_ACGGCCAAGATCTGCT-1	PPAR	stem	-0.119625
PPAR_ACGGCCAAGCGTGAAC-1	PPAR	emt	0.0188961
PPAR_ACGGCCAAGCGTGAAC-1	PPAR	stem	-0.114804
PPAR_ACGGCCAAGGGCTCTC-1	PPAR	emt	0.110393
PPAR_ACGGCCAAGGGCTCTC-1	PPAR	stem	-0.109375
PPAR_ACGGCCACAACCGCCA-1	PPAR	emt	0.123198
PPAR_ACGGCCACAACCGCCA-1	PPAR	stem	-0.152064
PPAR_ACGGCCACACGGCCAT-1	PPAR	emt	0.000179749
PPAR_ACGGCCACACGGCCAT-1	PPAR	stem	-0.186169
PPAR_ACGGCCAGTCAAGCGA-1	PPAR	emt	0.106331
PPAR_ACGGCCAGTCAAGCGA-1	PPAR	stem	-0.0480973
PPAR_ACGGCCAGTCTCTCGT-1	PPAR	emt	0.048445
PPAR_ACGGCCAGTCTCTCGT-1	PPAR	stem	-0.0723988
PPAR_ACGGCCATCACTCTTA-1	PPAR	emt	0.0927328
PPAR_ACGGCCATCACTCTTA-1	PPAR	stem	-0.0468052
PPAR_ACGGCCATCCCTGACT-1	PPAR	emt	0.0491241
PPAR_ACGGCCATCCCTGACT-1	PPAR	stem	-0.146429
PPAR_ACGGCCATCGATCCCT-1	PPAR	emt	0.111369
PPAR_ACGGCCATCGATCCCT-1	PPAR	stem	-0.113825
PPAR_ACGGGCTAGATGAGAG-1	PPAR	emt	0.0810755
PPAR_ACGGGCTAGATGAGAG-1	PPAR	stem	-0.0694531
PPAR_ACGGGCTAGGATGGTC-1	PPAR	emt	0.0768476
PPAR_ACGGGCTAGGATGGTC-1	PPAR	stem	-0.0979142
PPAR_ACGGGCTAGTACCGGA-1	PPAR	emt	0.08273
PPAR_ACGGGCTAGTACCGGA-1	PPAR	stem	0.126482
PPAR_ACGGGCTCACAGACTT-1	PPAR	emt	0.0653477
PPAR_ACGGGCTCACAGACTT-1	PPAR	stem	-0.233836
PPAR_ACGGGCTCAGTTCATG-1	PPAR	emt	0.0747906
PPAR_ACGGGCTCAGTTCATG-1	PPAR	stem	-0.0553549
PPAR_ACGGGCTGTATGAATG-1	PPAR	emt	0.106099
PPAR_ACGGGCTGTATGAATG-1	PPAR	stem	0.062537
PPAR_ACGGGCTTCAACGGGA-1	PPAR	emt	0.10703
PPAR_ACGGGCTTCAACGGGA-1	PPAR	stem	-0.0312735
PPAR_ACGGGCTTCCTATGTT-1	PPAR	emt	0.0923817
PPAR_ACGGGCTTCCTATGTT-1	PPAR	stem	-0.0687555
PPAR_ACGGGTCAGAAACGCC-1	PPAR	emt	0.076686
PPAR_ACGGGTCAGAAACGCC-1	PPAR	stem	-0.123817
PPAR_ACGGGTCAGCTAGCCC-1	PPAR	emt	0.132292
PPAR_ACGGGTCAGCTAGCCC-1	PPAR	stem	-0.0274649
PPAR_ACGGGTCAGGAATCGC-1	PPAR	emt	0.019338
PPAR_ACGGGTCAGGAATCGC-1	PPAR	stem	-0.176956
PPAR_ACGGGTCAGTGGAGAA-1	PPAR	emt	0.0336496
PPAR_ACGGGTCAGTGGAGAA-1	PPAR	stem	-0.159392
PPAR_ACGGGTCCACCGAATT-1	PPAR	emt	0.0629981
PPAR_ACGGGTCCACCGAATT-1	PPAR	stem	-0.211643
PPAR_ACGGGTCGTACCCAAT-1	PPAR	emt	0.0652006
PPAR_ACGGGTCGTACCCAAT-1	PPAR	stem	-0.272389
PPAR_ACGGGTCGTGACAAAT-1	PPAR	emt	0.071772
PPAR_ACGGGTCGTGACAAAT-1	PPAR	stem	-0.305878
PPAR_ACGTCAAAGACCACGA-1	PPAR	emt	0.0878952
PPAR_ACGTCAAAGACCACGA-1	PPAR	stem	0.18102
PPAR_ACGTCAAAGCTCTCGG-1	PPAR	emt	0.0725932
PPAR_ACGTCAAAGCTCTCGG-1	PPAR	stem	-0.162978
PPAR_ACGTCAACACTACAGT-1	PPAR	emt	0.148119
PPAR_ACGTCAACACTACAGT-1	PPAR	stem	0.0666597
PPAR_ACGTCAAGTAAAGTCA-1	PPAR	emt	0.122489
PPAR_ACGTCAAGTAAAGTCA-1	PPAR	stem	0.175245
PPAR_ACGTCAAGTGCGATAG-1	PPAR	emt	0.0787046
PPAR_ACGTCAAGTGCGATAG-1	PPAR	stem	-0.140292
PPAR_ACGTCAAGTTTCCACC-1	PPAR	emt	0.0612309
PPAR_ACGTCAAGTTTCCACC-1	PPAR	stem	0.015544
PPAR_ACGTCAATCCCACTTG-1	PPAR	emt	0.0912566
PPAR_ACGTCAATCCCACTTG-1	PPAR	stem	-0.170748
PPAR_ACGTCAATCTGCGTAA-1	PPAR	emt	0.080498
PPAR_ACGTCAATCTGCGTAA-1	PPAR	stem	-0.0150169
PPAR_ACTATCTAGAAGCCCA-1	PPAR	emt	0.190619
PPAR_ACTATCTAGAAGCCCA-1	PPAR	stem	-0.0679399
PPAR_ACTATCTAGCGCTCCA-1	PPAR	emt	0.0752301
PPAR_ACTATCTAGCGCTCCA-1	PPAR	stem	0.00683398
PPAR_ACTATCTAGTACGACG-1	PPAR	emt	0.0849346
PPAR_ACTATCTAGTACGACG-1	PPAR	stem	-0.0633145
PPAR_ACTATCTCAAGTACCT-1	PPAR	emt	0.124999
PPAR_ACTATCTCAAGTACCT-1	PPAR	stem	0.0186907
PPAR_ACTATCTCAGTACACT-1	PPAR	emt	0.101015
PPAR_ACTATCTCAGTACACT-1	PPAR	stem	-0.080057
PPAR_ACTATCTGTAGCGTAG-1	PPAR	emt	0.0491307
PPAR_ACTATCTGTAGCGTAG-1	PPAR	stem	0.0346853
PPAR_ACTATCTGTTCTGTTT-1	PPAR	emt	0.0623049
PPAR_ACTATCTGTTCTGTTT-1	PPAR	stem	-0.00977547
PPAR_ACTATCTTCATTTGGG-1	PPAR	emt	0.0675287
PPAR_ACTATCTTCATTTGGG-1	PPAR	stem	0.00863329
PPAR_ACTATCTTCTCTAAGG-1	PPAR	emt	0.106428
PPAR_ACTATCTTCTCTAAGG-1	PPAR	stem	0.0202581
PPAR_ACTGAACAGAGTGAGA-1	PPAR	emt	0.0901452
PPAR_ACTGAACAGAGTGAGA-1	PPAR	stem	0.0323221
PPAR_ACTGAACAGCCCGAAA-1	PPAR	emt	0.0942403
PPAR_ACTGAACAGCCCGAAA-1	PPAR	stem	0.0427425
PPAR_ACTGAACCACATCCAA-1	PPAR	emt	0.0979211
PPAR_ACTGAACCACATCCAA-1	PPAR	stem	-0.0836865
PPAR_ACTGAACCAGTCTTCC-1	PPAR	emt	0.0873709
PPAR_ACTGAACCAGTCTTCC-1	PPAR	stem	0.00179461
PPAR_ACTGAACGTACTTGAC-1	PPAR	emt	0.267213
PPAR_ACTGAACGTACTTGAC-1	PPAR	stem	0.228297
PPAR_ACTGAACGTCTAGCGC-1	PPAR	emt	0.129927
PPAR_ACTGAACGTCTAGCGC-1	PPAR	stem	0.0121801
PPAR_ACTGAACTCGAATGGG-1	PPAR	emt	0.0731597
PPAR_ACTGAACTCGAATGGG-1	PPAR	stem	-0.0999777
PPAR_ACTGAGTAGACACTAA-1	PPAR	emt	0.0295204
PPAR_ACTGAGTAGACACTAA-1	PPAR	stem	-0.146265
PPAR_ACTGAGTAGGGATACC-1	PPAR	emt	0.0830733
PPAR_ACTGAGTAGGGATACC-1	PPAR	stem	-0.0851676
PPAR_ACTGAGTAGTGGTAAT-1	PPAR	emt	0.0584688
PPAR_ACTGAGTAGTGGTAAT-1	PPAR	stem	-0.10833
PPAR_ACTGAGTCACGAAACG-1	PPAR	emt	0.101957
PPAR_ACTGAGTCACGAAACG-1	PPAR	stem	-0.111552
PPAR_ACTGAGTCATGTAGTC-1	PPAR	emt	0.0385887
PPAR_ACTGAGTCATGTAGTC-1	PPAR	stem	-0.228417
PPAR_ACTGAGTGTATAGGGC-1	PPAR	emt	0.0683136
PPAR_ACTGAGTGTATAGGGC-1	PPAR	stem	-0.130595
PPAR_ACTGAGTGTGAGTGAC-1	PPAR	emt	0.121477
PPAR_ACTGAGTGTGAGTGAC-1	PPAR	stem	-0.156222
PPAR_ACTGAGTTCCATTCTA-1	PPAR	emt	0.101439
PPAR_ACTGAGTTCCATTCTA-1	PPAR	stem	0.0863342
PPAR_ACTGAGTTCGCAGGCT-1	PPAR	emt	0.111116
PPAR_ACTGAGTTCGCAGGCT-1	PPAR	stem	-0.0675729
PPAR_ACTGAGTTCTTGTACT-1	PPAR	emt	0.221519
PPAR_ACTGAGTTCTTGTACT-1	PPAR	stem	-0.108497
PPAR_ACTGATGAGCTCAACT-1	PPAR	emt	0.0799261
PPAR_ACTGATGAGCTCAACT-1	PPAR	stem	0.00755098
PPAR_ACTGATGAGTGTCTCA-1	PPAR	emt	0.0772905
PPAR_ACTGATGAGTGTCTCA-1	PPAR	stem	-0.0779558
PPAR_ACTGATGCACAGCGTC-1	PPAR	emt	0.0698796
PPAR_ACTGATGCACAGCGTC-1	PPAR	stem	-0.152882
PPAR_ACTGATGCAGACAAAT-1	PPAR	emt	0.118421
PPAR_ACTGATGCAGACAAAT-1	PPAR	stem	0.0519599
PPAR_ACTGATGGTCAGTGGA-1	PPAR	emt	0.025498
PPAR_ACTGATGGTCAGTGGA-1	PPAR	stem	-0.0886515
PPAR_ACTGATGGTGATAAAC-1	PPAR	emt	0.00356657
PPAR_ACTGATGGTGATAAAC-1	PPAR	stem	-0.133313
PPAR_ACTGATGGTGTGAATA-1	PPAR	emt	0.0935102
PPAR_ACTGATGGTGTGAATA-1	PPAR	stem	-0.0918402
PPAR_ACTGATGTCCATGCTC-1	PPAR	emt	0.027709
PPAR_ACTGATGTCCATGCTC-1	PPAR	stem	-0.0409718
PPAR_ACTGATGTCGTTGACA-1	PPAR	emt	0.130802
PPAR_ACTGATGTCGTTGACA-1	PPAR	stem	0.0604229
PPAR_ACTGATGTCTTTACAC-1	PPAR	emt	0.110814
PPAR_ACTGATGTCTTTACAC-1	PPAR	stem	0.000327906
PPAR_ACTGCTCAGGAATCGC-1	PPAR	emt	0.102123
PPAR_ACTGCTCAGGAATCGC-1	PPAR	stem	-0.16142
PPAR_ACTGCTCAGTACGCCC-1	PPAR	emt	0.0248858
PPAR_ACTGCTCAGTACGCCC-1	PPAR	stem	-0.276853
PPAR_ACTGCTCCAAGCGAGT-1	PPAR	emt	0.095949
PPAR_ACTGCTCCAAGCGAGT-1	PPAR	stem	-0.112809
PPAR_ACTGCTCCAGTAACGG-1	PPAR	emt	0.0987975
PPAR_ACTGCTCCAGTAACGG-1	PPAR	stem	0.000975432
PPAR_ACTGCTCGTACAGTGG-1	PPAR	emt	0.103261
PPAR_ACTGCTCGTACAGTGG-1	PPAR	stem	0.0322485
PPAR_ACTGCTCGTGCCTGGT-1	PPAR	emt	0.0465367
PPAR_ACTGCTCGTGCCTGGT-1	PPAR	stem	-0.277633
PPAR_ACTGCTCTCAAAGACA-1	PPAR	emt	0.132115
PPAR_ACTGCTCTCAAAGACA-1	PPAR	stem	0.196256
PPAR_ACTGCTCTCATTGCGA-1	PPAR	emt	0.204204
PPAR_ACTGCTCTCATTGCGA-1	PPAR	stem	0.136414
PPAR_ACTGCTCTCCGCTGTT-1	PPAR	emt	0.108222
PPAR_ACTGCTCTCCGCTGTT-1	PPAR	stem	-0.0498661
PPAR_ACTGCTCTCTAACTTC-1	PPAR	emt	0.0995379
PPAR_ACTGCTCTCTAACTTC-1	PPAR	stem	0.0770631
PPAR_ACTGCTCTCTTCGAGA-1	PPAR	emt	0.113733
PPAR_ACTGCTCTCTTCGAGA-1	PPAR	stem	0.205947
PPAR_ACTGTCCAGCTGGAAC-1	PPAR	emt	0.0564726
PPAR_ACTGTCCAGCTGGAAC-1	PPAR	stem	-0.192869
PPAR_ACTGTCCCAAAGTCAA-1	PPAR	emt	0.16989
PPAR_ACTGTCCCAAAGTCAA-1	PPAR	stem	0.0205482
PPAR_ACTGTCCCAGATCGGA-1	PPAR	emt	0.0593416
PPAR_ACTGTCCCAGATCGGA-1	PPAR	stem	-0.0536047
PPAR_ACTGTCCGTCCTGCTT-1	PPAR	emt	0.115276
PPAR_ACTGTCCGTCCTGCTT-1	PPAR	stem	-0.0636151
PPAR_ACTGTCCGTTACAGAA-1	PPAR	emt	0.121771
PPAR_ACTGTCCGTTACAGAA-1	PPAR	stem	-0.269414
PPAR_ACTGTCCTCAACACAC-1	PPAR	emt	0.0837474
PPAR_ACTGTCCTCAACACAC-1	PPAR	stem	0.040541
PPAR_ACTGTCCTCCATGCTC-1	PPAR	emt	0.0116016
PPAR_ACTGTCCTCCATGCTC-1	PPAR	stem	-0.163511
PPAR_ACTGTCCTCGAGAACG-1	PPAR	emt	0.0809461
PPAR_ACTGTCCTCGAGAACG-1	PPAR	stem	0.109481
PPAR_ACTTACTAGCAAATCA-1	PPAR	emt	0.00133385
PPAR_ACTTACTAGCAAATCA-1	PPAR	stem	0.0253759
PPAR_ACTTACTAGTTAGGTA-1	PPAR	emt	0.0852193
PPAR_ACTTACTAGTTAGGTA-1	PPAR	stem	-0.0417565
PPAR_ACTTACTCAGTGGGAT-1	PPAR	emt	0.162349
PPAR_ACTTACTCAGTGGGAT-1	PPAR	stem	0.0732746
PPAR_ACTTACTGTGTAACGG-1	PPAR	emt	0.0568378
PPAR_ACTTACTGTGTAACGG-1	PPAR	stem	-0.022194
PPAR_ACTTACTTCCTTCAAT-1	PPAR	emt	0.113029
PPAR_ACTTACTTCCTTCAAT-1	PPAR	stem	-0.0281889
PPAR_ACTTACTTCGTGGACC-1	PPAR	emt	0.123006
PPAR_ACTTACTTCGTGGACC-1	PPAR	stem	-0.00663424
PPAR_ACTTGTTAGACTTGAA-1	PPAR	emt	0.0801351
PPAR_ACTTGTTAGACTTGAA-1	PPAR	stem	-0.0815723
PPAR_ACTTGTTAGCTGCCCA-1	PPAR	emt	0.101184
PPAR_ACTTGTTAGCTGCCCA-1	PPAR	stem	-0.0383464
PPAR_ACTTGTTAGTCCCACG-1	PPAR	emt	0.0215741
PPAR_ACTTGTTAGTCCCACG-1	PPAR	stem	-0.208048
PPAR_ACTTGTTAGTGTTTGC-1	PPAR	emt	0.0518989
PPAR_ACTTGTTAGTGTTTGC-1	PPAR	stem	-0.0743623
PPAR_ACTTGTTCAACTGCTA-1	PPAR	emt	0.119516
PPAR_ACTTGTTCAACTGCTA-1	PPAR	stem	-0.138324
PPAR_ACTTGTTCAAGGCTCC-1	PPAR	emt	0.0555446
PPAR_ACTTGTTCAAGGCTCC-1	PPAR	stem	-0.0892177
PPAR_ACTTGTTCACTCAGGC-1	PPAR	emt	0.104668
PPAR_ACTTGTTCACTCAGGC-1	PPAR	stem	-0.108499
PPAR_ACTTGTTCATAAAGGT-1	PPAR	emt	0.134237
PPAR_ACTTGTTCATAAAGGT-1	PPAR	stem	-0.00956054
PPAR_ACTTGTTGTAGGACAC-1	PPAR	emt	0.0856946
PPAR_ACTTGTTGTAGGACAC-1	PPAR	stem	0.0656103
PPAR_ACTTGTTGTGTATGGG-1	PPAR	emt	0.0957032
PPAR_ACTTGTTGTGTATGGG-1	PPAR	stem	0.0126532
PPAR_ACTTGTTTCAATAAGG-1	PPAR	emt	0.0813664
PPAR_ACTTGTTTCAATAAGG-1	PPAR	stem	-0.164065
PPAR_ACTTGTTTCATAAAGG-1	PPAR	emt	0.0970667
PPAR_ACTTGTTTCATAAAGG-1	PPAR	stem	-0.00420908
PPAR_ACTTGTTTCGGTCCGA-1	PPAR	emt	0.0689564
PPAR_ACTTGTTTCGGTCCGA-1	PPAR	stem	-0.100387
PPAR_ACTTTCAAGAGGGCTT-1	PPAR	emt	0.106793
PPAR_ACTTTCAAGAGGGCTT-1	PPAR	stem	-0.0965609
PPAR_ACTTTCAAGATCCTGT-1	PPAR	emt	0.0458337
PPAR_ACTTTCAAGATCCTGT-1	PPAR	stem	-0.250687
PPAR_ACTTTCAAGGAGCGAG-1	PPAR	emt	-0.00164168
PPAR_ACTTTCAAGGAGCGAG-1	PPAR	stem	-0.0905211
PPAR_ACTTTCACACATCCAA-1	PPAR	emt	0.123374
PPAR_ACTTTCACACATCCAA-1	PPAR	stem	0.0401933
PPAR_ACTTTCACAGCCAGAA-1	PPAR	emt	0.156014
PPAR_ACTTTCACAGCCAGAA-1	PPAR	stem	-0.219039
PPAR_ACTTTCACAGGGTTAG-1	PPAR	emt	0.0421778
PPAR_ACTTTCACAGGGTTAG-1	PPAR	stem	-0.172837
PPAR_ACTTTCACATCACGAT-1	PPAR	emt	0.117885
PPAR_ACTTTCACATCACGAT-1	PPAR	stem	-0.154378
PPAR_ACTTTCAGTAGCGATG-1	PPAR	emt	0.140173
PPAR_ACTTTCAGTAGCGATG-1	PPAR	stem	-0.0940345
PPAR_ACTTTCAGTGAACCTT-1	PPAR	emt	0.121846
PPAR_ACTTTCAGTGAACCTT-1	PPAR	stem	-0.00230573
PPAR_ACTTTCAGTTATCCGA-1	PPAR	emt	0.118347
PPAR_ACTTTCAGTTATCCGA-1	PPAR	stem	-0.0952666
PPAR_ACTTTCATCAAAGACA-1	PPAR	emt	0.0836753
PPAR_ACTTTCATCAAAGACA-1	PPAR	stem	0.0880049
PPAR_ACTTTCATCATGTAGC-1	PPAR	emt	0.131019
PPAR_ACTTTCATCATGTAGC-1	PPAR	stem	-0.175797
PPAR_ACTTTCATCCGCAGTG-1	PPAR	emt	0.0606721
PPAR_ACTTTCATCCGCAGTG-1	PPAR	stem	-0.050945
PPAR_ACTTTCATCGCAGGCT-1	PPAR	emt	0.102349
PPAR_ACTTTCATCGCAGGCT-1	PPAR	stem	-0.133739
PPAR_AGAATAGAGAGGTACC-1	PPAR	emt	0.0864496
PPAR_AGAATAGAGAGGTACC-1	PPAR	stem	-0.0820669
PPAR_AGAATAGAGGGATACC-1	PPAR	emt	0.0135842
PPAR_AGAATAGAGGGATACC-1	PPAR	stem	0.0308201
PPAR_AGAATAGCAATGGAAT-1	PPAR	emt	0.0673744
PPAR_AGAATAGCAATGGAAT-1	PPAR	stem	0.0266127
PPAR_AGAATAGCAGGACGTA-1	PPAR	emt	0.0912637
PPAR_AGAATAGCAGGACGTA-1	PPAR	stem	-0.0267519
PPAR_AGAATAGGTACCGTTA-1	PPAR	emt	0.128029
PPAR_AGAATAGGTACCGTTA-1	PPAR	stem	-0.117617
PPAR_AGAATAGGTATATCCG-1	PPAR	emt	0.188023
PPAR_AGAATAGGTATATCCG-1	PPAR	stem	-0.0214388
PPAR_AGAATAGGTTACGACT-1	PPAR	emt	0.057627
PPAR_AGAATAGGTTACGACT-1	PPAR	stem	-0.0719035
PPAR_AGAATAGTCCCAACGG-1	PPAR	emt	0.0876373
PPAR_AGAATAGTCCCAACGG-1	PPAR	stem	-0.0704629
PPAR_AGAATAGTCGCGTTTC-1	PPAR	emt	0.0540412
PPAR_AGAATAGTCGCGTTTC-1	PPAR	stem	-0.12392
PPAR_AGAATAGTCTGACCTC-1	PPAR	emt	0.128689
PPAR_AGAATAGTCTGACCTC-1	PPAR	stem	-0.0320722
PPAR_AGACGTTAGATGGGTC-1	PPAR	emt	0.116183
PPAR_AGACGTTAGATGGGTC-1	PPAR	stem	-0.111737
PPAR_AGACGTTCAATCGGTT-1	PPAR	emt	0.00231195
PPAR_AGACGTTCAATCGGTT-1	PPAR	stem	-0.230161
PPAR_AGACGTTCAGGAACGT-1	PPAR	emt	0.0783921
PPAR_AGACGTTCAGGAACGT-1	PPAR	stem	-0.206512
PPAR_AGACGTTGTAACGCGA-1	PPAR	emt	0.104093
PPAR_AGACGTTGTAACGCGA-1	PPAR	stem	-0.134893
PPAR_AGACGTTGTGGTCTCG-1	PPAR	emt	0.110771
PPAR_AGACGTTGTGGTCTCG-1	PPAR	stem	0.0296385
PPAR_AGACGTTTCACCACCT-1	PPAR	emt	0.0143199
PPAR_AGACGTTTCACCACCT-1	PPAR	stem	-0.0832425
PPAR_AGACGTTTCCGTTGTC-1	PPAR	emt	0.110816
PPAR_AGACGTTTCCGTTGTC-1	PPAR	stem	0.107138
PPAR_AGACGTTTCTTCTGGC-1	PPAR	emt	0.0846776
PPAR_AGACGTTTCTTCTGGC-1	PPAR	stem	0.101813
PPAR_AGAGCGAAGCCACGTC-1	PPAR	emt	0.0140109
PPAR_AGAGCGAAGCCACGTC-1	PPAR	stem	-0.056923
PPAR_AGAGCGACAGTCTTCC-1	PPAR	emt	0.187125
PPAR_AGAGCGACAGTCTTCC-1	PPAR	stem	0.0417236
PPAR_AGAGCGAGTCTTCGTC-1	PPAR	emt	0.0671018
PPAR_AGAGCGAGTCTTCGTC-1	PPAR	stem	-0.131596
PPAR_AGAGCGAGTGTCTGAT-1	PPAR	emt	0.0284791
PPAR_AGAGCGAGTGTCTGAT-1	PPAR	stem	0.053223
PPAR_AGAGCGATCAGCTCTC-1	PPAR	emt	0.0756209
PPAR_AGAGCGATCAGCTCTC-1	PPAR	stem	-0.00430337
PPAR_AGAGCGATCTTCATGT-1	PPAR	emt	0.110637
PPAR_AGAGCGATCTTCATGT-1	PPAR	stem	-0.0839365
PPAR_AGAGCTTAGCCACCTG-1	PPAR	emt	0.0667936
PPAR_AGAGCTTAGCCACCTG-1	PPAR	stem	-0.204547
PPAR_AGAGCTTAGTCTCGGC-1	PPAR	emt	0.109177
PPAR_AGAGCTTAGTCTCGGC-1	PPAR	stem	-0.0644794
PPAR_AGAGCTTCACGACGAA-1	PPAR	emt	0.094098
PPAR_AGAGCTTCACGACGAA-1	PPAR	stem	-0.0853018
PPAR_AGAGCTTCATGCAATC-1	PPAR	emt	0.0625074
PPAR_AGAGCTTCATGCAATC-1	PPAR	stem	0.082831
PPAR_AGAGCTTGTACTTCTT-1	PPAR	emt	0.1859
PPAR_AGAGCTTGTACTTCTT-1	PPAR	stem	-0.237256
PPAR_AGAGCTTGTCATTAGC-1	PPAR	emt	0.082039
PPAR_AGAGCTTGTCATTAGC-1	PPAR	stem	0.0164886
PPAR_AGAGCTTGTTATGTGC-1	PPAR	emt	0.0456667
PPAR_AGAGCTTGTTATGTGC-1	PPAR	stem	-0.106178
PPAR_AGAGCTTTCTCTAGGA-1	PPAR	emt	0.069202
PPAR_AGAGCTTTCTCTAGGA-1	PPAR	stem	-0.179233
PPAR_AGAGCTTTCTTAGAGC-1	PPAR	emt	0.0790397
PPAR_AGAGCTTTCTTAGAGC-1	PPAR	stem	-0.0935949
PPAR_AGAGTGGCAATAACGA-1	PPAR	emt	0.0959595
PPAR_AGAGTGGCAATAACGA-1	PPAR	stem	-0.0736032
PPAR_AGAGTGGGTCGACTAT-1	PPAR	emt	0.0867442
PPAR_AGAGTGGGTCGACTAT-1	PPAR	stem	-0.217862
PPAR_AGAGTGGGTGCGCTTG-1	PPAR	emt	0.0760508
PPAR_AGAGTGGGTGCGCTTG-1	PPAR	stem	-0.0464763
PPAR_AGAGTGGTCATATCGG-1	PPAR	emt	0.0708381
PPAR_AGAGTGGTCATATCGG-1	PPAR	stem	-0.149973
PPAR_AGAGTGGTCCTAAGTG-1	PPAR	emt	0.104012
PPAR_AGAGTGGTCCTAAGTG-1	PPAR	stem	-0.063369
PPAR_AGATCTGAGATGCCTT-1	PPAR	emt	0.0960846
PPAR_AGATCTGAGATGCCTT-1	PPAR	stem	0.145367
PPAR_AGATCTGAGTAGGCCA-1	PPAR	emt	0.0894277
PPAR_AGATCTGAGTAGGCCA-1	PPAR	stem	-0.0182389
PPAR_AGATCTGAGTTGAGAT-1	PPAR	emt	0.102906
PPAR_AGATCTGAGTTGAGAT-1	PPAR	stem	-0.0699486
PPAR_AGATCTGCAAGCCCAC-1	PPAR	emt	0.065441
PPAR_AGATCTGCAAGCCCAC-1	PPAR	stem	0.0702356
PPAR_AGATCTGGTAAGTGTA-1	PPAR	emt	0.0572852
PPAR_AGATCTGGTAAGTGTA-1	PPAR	stem	-0.0625408
PPAR_AGATCTGGTTCCCTTG-1	PPAR	emt	0.0675488
PPAR_AGATCTGGTTCCCTTG-1	PPAR	stem	-0.0214142
PPAR_AGATCTGTCCGTACAA-1	PPAR	emt	0.00619071
PPAR_AGATCTGTCCGTACAA-1	PPAR	stem	-0.112685
PPAR_AGATCTGTCGGCTACG-1	PPAR	emt	0.0633989
PPAR_AGATCTGTCGGCTACG-1	PPAR	stem	-0.235478
PPAR_AGATCTGTCTCTTGAT-1	PPAR	emt	0.11339
PPAR_AGATCTGTCTCTTGAT-1	PPAR	stem	0.037028
PPAR_AGATTGCAGAAACCGC-1	PPAR	emt	0.0782882
PPAR_AGATTGCAGAAACCGC-1	PPAR	stem	-0.207669
PPAR_AGATTGCAGTTACCCA-1	PPAR	emt	0.0806136
PPAR_AGATTGCAGTTACCCA-1	PPAR	stem	-0.0935067
PPAR_AGATTGCCACAAGCCC-1	PPAR	emt	0.117935
PPAR_AGATTGCCACAAGCCC-1	PPAR	stem	-0.148061
PPAR_AGATTGCGTCAGCTAT-1	PPAR	emt	0.084307
PPAR_AGATTGCGTCAGCTAT-1	PPAR	stem	0.00428796
PPAR_AGCAGCCAGACGCTTT-1	PPAR	emt	0.164918
PPAR_AGCAGCCAGACGCTTT-1	PPAR	stem	-0.0317952
PPAR_AGCAGCCAGCGCTCCA-1	PPAR	emt	0.11355
PPAR_AGCAGCCAGCGCTCCA-1	PPAR	stem	-0.0417944
PPAR_AGCAGCCAGCTGCAAG-1	PPAR	emt	0.0905808
PPAR_AGCAGCCAGCTGCAAG-1	PPAR	stem	0.0988369
PPAR_AGCAGCCCACTTAAGC-1	PPAR	emt	0.0748124
PPAR_AGCAGCCCACTTAAGC-1	PPAR	stem	-0.192483
PPAR_AGCAGCCCAGGGTATG-1	PPAR	emt	0.0780911
PPAR_AGCAGCCCAGGGTATG-1	PPAR	stem	0.064232
PPAR_AGCAGCCGTAGCTAAA-1	PPAR	emt	0.0952486
PPAR_AGCAGCCGTAGCTAAA-1	PPAR	stem	0.0888905
PPAR_AGCAGCCGTCTAGTCA-1	PPAR	emt	0.175135
PPAR_AGCAGCCGTCTAGTCA-1	PPAR	stem	0.154347
PPAR_AGCAGCCTCAGTTAGC-1	PPAR	emt	0.119732
PPAR_AGCAGCCTCAGTTAGC-1	PPAR	stem	-0.186508
PPAR_AGCAGCCTCGTACCGG-1	PPAR	emt	0.0944491
PPAR_AGCAGCCTCGTACCGG-1	PPAR	stem	0.0477923
PPAR_AGCATACAGCCCAATT-1	PPAR	emt	0.107239
PPAR_AGCATACAGCCCAATT-1	PPAR	stem	0.0841874
PPAR_AGCATACAGTGGGCTA-1	PPAR	emt	0.0809203
PPAR_AGCATACAGTGGGCTA-1	PPAR	stem	-0.118322
PPAR_AGCATACCAATGGAGC-1	PPAR	emt	0.0849838
PPAR_AGCATACCAATGGAGC-1	PPAR	stem	-0.129782
PPAR_AGCATACCATAGTAAG-1	PPAR	emt	0.0934518
PPAR_AGCATACCATAGTAAG-1	PPAR	stem	-0.137076
PPAR_AGCATACGTAAGCACG-1	PPAR	emt	0.013977
PPAR_AGCATACGTAAGCACG-1	PPAR	stem	-0.128759
PPAR_AGCATACGTGGTCCGT-1	PPAR	emt	0.101676
PPAR_AGCATACGTGGTCCGT-1	PPAR	stem	-0.0888581
PPAR_AGCATACTCAGTCAGT-1	PPAR	emt	0.123367
PPAR_AGCATACTCAGTCAGT-1	PPAR	stem	-0.107161
PPAR_AGCATACTCCCAGGTG-1	PPAR	emt	0.0988531
PPAR_AGCATACTCCCAGGTG-1	PPAR	stem	0.097651
PPAR_AGCATACTCGCTGATA-1	PPAR	emt	0.0763065
PPAR_AGCATACTCGCTGATA-1	PPAR	stem	0.0324104
PPAR_AGCCTAAAGGCCCTTG-1	PPAR	emt	0.135948
PPAR_AGCCTAAAGGCCCTTG-1	PPAR	stem	0.179553
PPAR_AGCCTAACACCACCAG-1	PPAR	emt	0.165417
PPAR_AGCCTAACACCACCAG-1	PPAR	stem	0.0448773
PPAR_AGCCTAACATGCCTTC-1	PPAR	emt	0.158637
PPAR_AGCCTAACATGCCTTC-1	PPAR	stem	0.0511535
PPAR_AGCCTAAGTCTTCTCG-1	PPAR	emt	0.143776
PPAR_AGCCTAAGTCTTCTCG-1	PPAR	stem	-0.014835
PPAR_AGCCTAAGTTTCCACC-1	PPAR	emt	-0.0263463
PPAR_AGCCTAAGTTTCCACC-1	PPAR	stem	-0.0980467
PPAR_AGCCTAATCCAGATCA-1	PPAR	emt	0.0303896
PPAR_AGCCTAATCCAGATCA-1	PPAR	stem	0.017411
PPAR_AGCCTAATCCTACAGA-1	PPAR	emt	0.103066
PPAR_AGCCTAATCCTACAGA-1	PPAR	stem	-0.155958
PPAR_AGCCTAATCGGTCTAA-1	PPAR	emt	0.0945315
PPAR_AGCCTAATCGGTCTAA-1	PPAR	stem	-0.241485
PPAR_AGCCTAATCTTTACGT-1	PPAR	emt	0.0498342
PPAR_AGCCTAATCTTTACGT-1	PPAR	stem	-0.0275131
PPAR_AGCGGTCAGGAACTGC-1	PPAR	emt	0.165823
PPAR_AGCGGTCAGGAACTGC-1	PPAR	stem	-0.0618843
PPAR_AGCGGTCAGTTATCGC-1	PPAR	emt	0.0723062
PPAR_AGCGGTCAGTTATCGC-1	PPAR	stem	-0.0336204
PPAR_AGCGGTCCACAAGACG-1	PPAR	emt	0.0580555
PPAR_AGCGGTCCACAAGACG-1	PPAR	stem	-0.016241
PPAR_AGCGGTCCATAGTAAG-1	PPAR	emt	0.109334
PPAR_AGCGGTCCATAGTAAG-1	PPAR	stem	-0.0441753
PPAR_AGCGGTCGTCTGATTG-1	PPAR	emt	0.0337146
PPAR_AGCGGTCGTCTGATTG-1	PPAR	stem	-0.0325362
PPAR_AGCGGTCTCAACTCTT-1	PPAR	emt	0.0805661
PPAR_AGCGGTCTCAACTCTT-1	PPAR	stem	-0.0571772
PPAR_AGCGGTCTCCACGACG-1	PPAR	emt	0.0761389
PPAR_AGCGGTCTCCACGACG-1	PPAR	stem	-0.239476
PPAR_AGCGTATAGAGAGCTC-1	PPAR	emt	0.0970745
PPAR_AGCGTATAGAGAGCTC-1	PPAR	stem	0.101615
PPAR_AGCGTATAGGTGCTTT-1	PPAR	emt	0.0733104
PPAR_AGCGTATAGGTGCTTT-1	PPAR	stem	0.00945406
PPAR_AGCGTATCATTCCTCG-1	PPAR	emt	0.0445038
PPAR_AGCGTATCATTCCTCG-1	PPAR	stem	0.103599
PPAR_AGCGTATGTACATGTC-1	PPAR	emt	0.0709087
PPAR_AGCGTATGTACATGTC-1	PPAR	stem	-0.0443909
PPAR_AGCGTATGTTTCGCTC-1	PPAR	emt	0.120349
PPAR_AGCGTATGTTTCGCTC-1	PPAR	stem	-0.065918
PPAR_AGCGTATTCCGCATAA-1	PPAR	emt	0.130157
PPAR_AGCGTATTCCGCATAA-1	PPAR	stem	-0.00769589
PPAR_AGCGTATTCTGCCAGG-1	PPAR	emt	0.0435626
PPAR_AGCGTATTCTGCCAGG-1	PPAR	stem	-0.176748
PPAR_AGCGTCGCAACGATGG-1	PPAR	emt	0.142255
PPAR_AGCGTCGCAACGATGG-1	PPAR	stem	-0.00270299
PPAR_AGCGTCGCATATGGTC-1	PPAR	emt	0.0416279
PPAR_AGCGTCGCATATGGTC-1	PPAR	stem	-0.097583
PPAR_AGCTCCTAGATCACGG-1	PPAR	emt	0.0905625
PPAR_AGCTCCTAGATCACGG-1	PPAR	stem	0.0234355
PPAR_AGCTCCTAGGCAATTA-1	PPAR	emt	0.103366
PPAR_AGCTCCTAGGCAATTA-1	PPAR	stem	0.0338074
PPAR_AGCTCCTCAGCCTATA-1	PPAR	emt	0.10109
PPAR_AGCTCCTCAGCCTATA-1	PPAR	stem	-0.12669
PPAR_AGCTCCTCATGGTCAT-1	PPAR	emt	0.065797
PPAR_AGCTCCTCATGGTCAT-1	PPAR	stem	-0.0872557
PPAR_AGCTCCTGTCGGATCC-1	PPAR	emt	0.143426
PPAR_AGCTCCTGTCGGATCC-1	PPAR	stem	-0.10374
PPAR_AGCTCCTGTTCGCGAC-1	PPAR	emt	0.0822124
PPAR_AGCTCCTGTTCGCGAC-1	PPAR	stem	0.086087
PPAR_AGCTCCTTCGAATCCA-1	PPAR	emt	0.096971
PPAR_AGCTCCTTCGAATCCA-1	PPAR	stem	0.140855
PPAR_AGCTCTCAGCGATCCC-1	PPAR	emt	0.0998326
PPAR_AGCTCTCAGCGATCCC-1	PPAR	stem	0.0623098
PPAR_AGCTCTCAGTGTGAAT-1	PPAR	emt	0.128029
PPAR_AGCTCTCAGTGTGAAT-1	PPAR	stem	-0.185827
PPAR_AGCTCTCCAATGGACG-1	PPAR	emt	0.0701557
PPAR_AGCTCTCCAATGGACG-1	PPAR	stem	0.048285
PPAR_AGCTCTCCAGTCGTGC-1	PPAR	emt	0.0911544
PPAR_AGCTCTCCAGTCGTGC-1	PPAR	stem	-0.0302953
PPAR_AGCTCTCCATGTAAGA-1	PPAR	emt	0.181527
PPAR_AGCTCTCCATGTAAGA-1	PPAR	stem	0.0344944
PPAR_AGCTCTCGTCAGATAA-1	PPAR	emt	0.14038
PPAR_AGCTCTCGTCAGATAA-1	PPAR	stem	0.175186
PPAR_AGCTCTCGTCGTGGCT-1	PPAR	emt	0.0368305
PPAR_AGCTCTCGTCGTGGCT-1	PPAR	stem	-0.104604
PPAR_AGCTCTCTCAAGATCC-1	PPAR	emt	0.11869
PPAR_AGCTCTCTCAAGATCC-1	PPAR	stem	-0.0983003
PPAR_AGCTCTCTCCGAACGC-1	PPAR	emt	0.16063
PPAR_AGCTCTCTCCGAACGC-1	PPAR	stem	0.0506069
PPAR_AGCTCTCTCTGTCTCG-1	PPAR	emt	0.101066
PPAR_AGCTCTCTCTGTCTCG-1	PPAR	stem	-0.0697713
PPAR_AGCTTGAAGCAGATCG-1	PPAR	emt	0.0858782
PPAR_AGCTTGAAGCAGATCG-1	PPAR	stem	-0.0770603
PPAR_AGCTTGAAGTACCGGA-1	PPAR	emt	0.105475
PPAR_AGCTTGAAGTACCGGA-1	PPAR	stem	-0.0654988
PPAR_AGCTTGACAAAGGAAG-1	PPAR	emt	0.075733
PPAR_AGCTTGACAAAGGAAG-1	PPAR	stem	-0.115178
PPAR_AGCTTGACAAGCTGAG-1	PPAR	emt	0.0901569
PPAR_AGCTTGACAAGCTGAG-1	PPAR	stem	-0.0987169
PPAR_AGCTTGACATCGACGC-1	PPAR	emt	0.110809
PPAR_AGCTTGACATCGACGC-1	PPAR	stem	-0.0339047
PPAR_AGCTTGAGTAGTACCT-1	PPAR	emt	0.110662
PPAR_AGCTTGAGTAGTACCT-1	PPAR	stem	0.0961826
PPAR_AGCTTGAGTCACTGGC-1	PPAR	emt	-0.00619505
PPAR_AGCTTGAGTCACTGGC-1	PPAR	stem	0.0524142
PPAR_AGCTTGAGTCTCGTTC-1	PPAR	emt	0.0413863
PPAR_AGCTTGAGTCTCGTTC-1	PPAR	stem	-0.23465
PPAR_AGCTTGATCACCGTAA-1	PPAR	emt	0.0689942
PPAR_AGCTTGATCACCGTAA-1	PPAR	stem	0.0282821
PPAR_AGCTTGATCAGGCGAA-1	PPAR	emt	0.0832535
PPAR_AGCTTGATCAGGCGAA-1	PPAR	stem	0.0197371
PPAR_AGCTTGATCCCTGACT-1	PPAR	emt	0.101089
PPAR_AGCTTGATCCCTGACT-1	PPAR	stem	0.0152189
PPAR_AGCTTGATCGTGACAT-1	PPAR	emt	0.112407
PPAR_AGCTTGATCGTGACAT-1	PPAR	stem	-0.077951
PPAR_AGGCCACAGAGAACAG-1	PPAR	emt	0.170094
PPAR_AGGCCACAGAGAACAG-1	PPAR	stem	-0.0483764
PPAR_AGGCCACAGGTGGGTT-1	PPAR	emt	0.106058
PPAR_AGGCCACAGGTGGGTT-1	PPAR	stem	0.14686
PPAR_AGGCCACAGTTGCAGG-1	PPAR	emt	0.0940003
PPAR_AGGCCACAGTTGCAGG-1	PPAR	stem	-0.124694
PPAR_AGGCCACCAAGCCGCT-1	PPAR	emt	0.0344019
PPAR_AGGCCACCAAGCCGCT-1	PPAR	stem	-0.0920864
PPAR_AGGCCACCATTACCTT-1	PPAR	emt	0.127324
PPAR_AGGCCACCATTACCTT-1	PPAR	stem	-0.0806707
PPAR_AGGCCACGTGCATCTA-1	PPAR	emt	0.0987415
PPAR_AGGCCACGTGCATCTA-1	PPAR	stem	0.063725
PPAR_AGGCCACTCACTGGGC-1	PPAR	emt	0.0852409
PPAR_AGGCCACTCACTGGGC-1	PPAR	stem	-0.0301615
PPAR_AGGCCACTCTATGTGG-1	PPAR	emt	0.168112
PPAR_AGGCCACTCTATGTGG-1	PPAR	stem	-0.0366785
PPAR_AGGCCACTCTGCAAGT-1	PPAR	emt	0.082318
PPAR_AGGCCACTCTGCAAGT-1	PPAR	stem	-0.132442
PPAR_AGGCCGTAGACTTGAA-1	PPAR	emt	0.064253
PPAR_AGGCCGTAGACTTGAA-1	PPAR	stem	0.0724039
PPAR_AGGCCGTAGGCACATG-1	PPAR	emt	0.0796271
PPAR_AGGCCGTAGGCACATG-1	PPAR	stem	-0.156579
PPAR_AGGCCGTAGGGTCTCC-1	PPAR	emt	0.0786188
PPAR_AGGCCGTAGGGTCTCC-1	PPAR	stem	-0.0383333
PPAR_AGGCCGTAGTAGCCGA-1	PPAR	emt	0.0764631
PPAR_AGGCCGTAGTAGCCGA-1	PPAR	stem	-0.0341778
PPAR_AGGCCGTCACATCTTT-1	PPAR	emt	0.154067
PPAR_AGGCCGTCACATCTTT-1	PPAR	stem	0.0100353
PPAR_AGGCCGTCATTCCTGC-1	PPAR	emt	0.0988625
PPAR_AGGCCGTCATTCCTGC-1	PPAR	stem	0.0644613
PPAR_AGGCCGTGTCGGATCC-1	PPAR	emt	0.0651647
PPAR_AGGCCGTGTCGGATCC-1	PPAR	stem	0.0660354
PPAR_AGGCCGTGTTACGCGC-1	PPAR	emt	0.0897393
PPAR_AGGCCGTGTTACGCGC-1	PPAR	stem	-0.171739
PPAR_AGGCCGTTCAGCTCTC-1	PPAR	emt	0.149114
PPAR_AGGCCGTTCAGCTCTC-1	PPAR	stem	-0.106889
PPAR_AGGCCGTTCTATGTGG-1	PPAR	emt	0.0949339
PPAR_AGGCCGTTCTATGTGG-1	PPAR	stem	0.0981843
PPAR_AGGGAGTAGCTTCGCG-1	PPAR	emt	0.0956657
PPAR_AGGGAGTAGCTTCGCG-1	PPAR	stem	-0.131141
PPAR_AGGGAGTCACACAGAG-1	PPAR	emt	0.0128022
PPAR_AGGGAGTCACACAGAG-1	PPAR	stem	-0.0440719
PPAR_AGGGAGTCATGTCCTC-1	PPAR	emt	0.0793684
PPAR_AGGGAGTCATGTCCTC-1	PPAR	stem	-0.0974155
PPAR_AGGGAGTGTGTCAATC-1	PPAR	emt	0.0553452
PPAR_AGGGAGTGTGTCAATC-1	PPAR	stem	-0.18107
PPAR_AGGGAGTTCATGTCCC-1	PPAR	emt	0.00555174
PPAR_AGGGAGTTCATGTCCC-1	PPAR	stem	-0.0397834
PPAR_AGGGAGTTCGTTTAGG-1	PPAR	emt	0.133857
PPAR_AGGGAGTTCGTTTAGG-1	PPAR	stem	-0.0111306
PPAR_AGGGATGAGCGACGTA-1	PPAR	emt	0.086087
PPAR_AGGGATGAGCGACGTA-1	PPAR	stem	-0.0802644
PPAR_AGGGATGAGTTGTCGT-1	PPAR	emt	0.0764334
PPAR_AGGGATGAGTTGTCGT-1	PPAR	stem	-0.0685599
PPAR_AGGGATGCACCAGCAC-1	PPAR	emt	0.117492
PPAR_AGGGATGCACCAGCAC-1	PPAR	stem	-0.0909812
PPAR_AGGGATGCAGCTCCGA-1	PPAR	emt	0.151925
PPAR_AGGGATGCAGCTCCGA-1	PPAR	stem	-0.000171672
PPAR_AGGGATGGTACTCAAC-1	PPAR	emt	0.0428087
PPAR_AGGGATGGTACTCAAC-1	PPAR	stem	-0.238607
PPAR_AGGGATGGTCCATGAT-1	PPAR	emt	0.0373802
PPAR_AGGGATGGTCCATGAT-1	PPAR	stem	0.155327
PPAR_AGGGATGGTGAGTGAC-1	PPAR	emt	0.0890236
PPAR_AGGGATGGTGAGTGAC-1	PPAR	stem	0.0531924
PPAR_AGGGATGGTGTATGGG-1	PPAR	emt	0.0708548
PPAR_AGGGATGGTGTATGGG-1	PPAR	stem	-0.0798335
PPAR_AGGGATGTCCAACCAA-1	PPAR	emt	0.101894
PPAR_AGGGATGTCCAACCAA-1	PPAR	stem	-0.0657792
PPAR_AGGGATGTCCTTTCTC-1	PPAR	emt	0.0219373
PPAR_AGGGATGTCCTTTCTC-1	PPAR	stem	-0.0530784
PPAR_AGGGATGTCGGATGTT-1	PPAR	emt	0.104245
PPAR_AGGGATGTCGGATGTT-1	PPAR	stem	-0.158255
PPAR_AGGGTGAAGGCTACGA-1	PPAR	emt	0.0687385
PPAR_AGGGTGAAGGCTACGA-1	PPAR	stem	-0.00830945
PPAR_AGGGTGACAACTGGCC-1	PPAR	emt	0.161071
PPAR_AGGGTGACAACTGGCC-1	PPAR	stem	0.0618898
PPAR_AGGGTGACAGCCACCA-1	PPAR	emt	0.0870574
PPAR_AGGGTGACAGCCACCA-1	PPAR	stem	-0.0134534
PPAR_AGGGTGAGTAAGGGCT-1	PPAR	emt	0.083459
PPAR_AGGGTGAGTAAGGGCT-1	PPAR	stem	-0.0328058
PPAR_AGGGTGAGTGAACCTT-1	PPAR	emt	0.0853021
PPAR_AGGGTGAGTGAACCTT-1	PPAR	stem	-0.167793
PPAR_AGGGTGAGTTCAGCGC-1	PPAR	emt	0.0790338
PPAR_AGGGTGAGTTCAGCGC-1	PPAR	stem	-0.126877
PPAR_AGGGTGATCCGCGTTT-1	PPAR	emt	0.0409607
PPAR_AGGGTGATCCGCGTTT-1	PPAR	stem	-0.111036
PPAR_AGGGTGATCCTGCCAT-1	PPAR	emt	0.151166
PPAR_AGGGTGATCCTGCCAT-1	PPAR	stem	-0.11959
PPAR_AGGGTGATCTGCGGCA-1	PPAR	emt	0.0498307
PPAR_AGGGTGATCTGCGGCA-1	PPAR	stem	-0.00934383
PPAR_AGGTCATAGTAACCCT-1	PPAR	emt	0.00829024
PPAR_AGGTCATAGTAACCCT-1	PPAR	stem	-0.217943
PPAR_AGGTCATCAGATCTGT-1	PPAR	emt	0.1042
PPAR_AGGTCATCAGATCTGT-1	PPAR	stem	-0.0863777
PPAR_AGGTCATCATAGGATA-1	PPAR	emt	0.144025
PPAR_AGGTCATCATAGGATA-1	PPAR	stem	-0.082769
PPAR_AGGTCATCATGTCTCC-1	PPAR	emt	0.0792446
PPAR_AGGTCATCATGTCTCC-1	PPAR	stem	-0.147005
PPAR_AGGTCATGTCAGTGGA-1	PPAR	emt	0.0602479
PPAR_AGGTCATGTCAGTGGA-1	PPAR	stem	-0.141889
PPAR_AGGTCATGTCTAGCGC-1	PPAR	emt	0.102481
PPAR_AGGTCATGTCTAGCGC-1	PPAR	stem	0.0340913
PPAR_AGGTCATGTCTTGTCC-1	PPAR	emt	0.0713904
PPAR_AGGTCATGTCTTGTCC-1	PPAR	stem	-0.170164
PPAR_AGGTCATGTGTGCCTG-1	PPAR	emt	0.128609
PPAR_AGGTCATGTGTGCCTG-1	PPAR	stem	0.121184
PPAR_AGGTCATTCCGGGTGT-1	PPAR	emt	0.095802
PPAR_AGGTCATTCCGGGTGT-1	PPAR	stem	-0.0638736
PPAR_AGGTCCGAGAAGGCCT-1	PPAR	emt	0.0982856
PPAR_AGGTCCGAGAAGGCCT-1	PPAR	stem	0.0612344
PPAR_AGGTCCGAGGAGTTTA-1	PPAR	emt	0.0988845
PPAR_AGGTCCGAGGAGTTTA-1	PPAR	stem	-0.0829007
PPAR_AGGTCCGCAAATCCGT-1	PPAR	emt	0.0524882
PPAR_AGGTCCGCAAATCCGT-1	PPAR	stem	-0.0132594
PPAR_AGGTCCGCAGTTCCCT-1	PPAR	emt	0.0274584
PPAR_AGGTCCGCAGTTCCCT-1	PPAR	stem	0.08324
PPAR_AGGTCCGGTGTCAATC-1	PPAR	emt	0.0409728
PPAR_AGGTCCGGTGTCAATC-1	PPAR	stem	-0.097081
PPAR_AGGTCCGTCACGAAGG-1	PPAR	emt	0.0130427
PPAR_AGGTCCGTCACGAAGG-1	PPAR	stem	-0.136594
PPAR_AGGTCCGTCCTTGACC-1	PPAR	emt	0.115348
PPAR_AGGTCCGTCCTTGACC-1	PPAR	stem	0.176161
PPAR_AGTAGTCAGAAGAAGC-1	PPAR	emt	0.124061
PPAR_AGTAGTCAGAAGAAGC-1	PPAR	stem	-0.145937
PPAR_AGTAGTCAGAGGTTGC-1	PPAR	emt	0.0956535
PPAR_AGTAGTCAGAGGTTGC-1	PPAR	stem	-0.0864714
PPAR_AGTAGTCAGGGCATGT-1	PPAR	emt	-0.0162311
PPAR_AGTAGTCAGGGCATGT-1	PPAR	stem	-0.2326
PPAR_AGTAGTCCACAGACAG-1	PPAR	emt	0.109641
PPAR_AGTAGTCCACAGACAG-1	PPAR	stem	0.0873248
PPAR_AGTAGTCCACTGCCAG-1	PPAR	emt	0.0916677
PPAR_AGTAGTCCACTGCCAG-1	PPAR	stem	-0.0640349
PPAR_AGTAGTCCATCTGGTA-1	PPAR	emt	0.0976778
PPAR_AGTAGTCCATCTGGTA-1	PPAR	stem	-0.0799008
PPAR_AGTAGTCGTAAGGGCT-1	PPAR	emt	0.0425042
PPAR_AGTAGTCGTAAGGGCT-1	PPAR	stem	-0.0959986
PPAR_AGTAGTCGTCGGCATC-1	PPAR	emt	0.106337
PPAR_AGTAGTCGTCGGCATC-1	PPAR	stem	-0.0630636
PPAR_AGTAGTCTCACGACTA-1	PPAR	emt	0.100306
PPAR_AGTAGTCTCACGACTA-1	PPAR	stem	-0.062687
PPAR_AGTAGTCTCCAGTAGT-1	PPAR	emt	0.0869453
PPAR_AGTAGTCTCCAGTAGT-1	PPAR	stem	-0.0506318
PPAR_AGTAGTCTCTTGACGA-1	PPAR	emt	0.105966
PPAR_AGTAGTCTCTTGACGA-1	PPAR	stem	-0.0391065
PPAR_AGTCTTTAGCCAGTAG-1	PPAR	emt	0.0958899
PPAR_AGTCTTTAGCCAGTAG-1	PPAR	stem	-0.0443639
PPAR_AGTCTTTAGGATGTAT-1	PPAR	emt	0.101042
PPAR_AGTCTTTAGGATGTAT-1	PPAR	stem	-0.0581929
PPAR_AGTCTTTCACCAGTTA-1	PPAR	emt	0.0365841
PPAR_AGTCTTTCACCAGTTA-1	PPAR	stem	0.0597594
PPAR_AGTCTTTCATTATCTC-1	PPAR	emt	0.037712
PPAR_AGTCTTTCATTATCTC-1	PPAR	stem	-0.0370091
PPAR_AGTCTTTGTCGCGGTT-1	PPAR	emt	0.054558
PPAR_AGTCTTTGTCGCGGTT-1	PPAR	stem	-0.173723
PPAR_AGTCTTTTCAGTGCAT-1	PPAR	emt	0.0723509
PPAR_AGTCTTTTCAGTGCAT-1	PPAR	stem	-0.0568398
PPAR_AGTCTTTTCTAACTCT-1	PPAR	emt	0.00523033
PPAR_AGTCTTTTCTAACTCT-1	PPAR	stem	0.0107995
PPAR_AGTGAGGAGCTGAAAT-1	PPAR	emt	0.0681316
PPAR_AGTGAGGAGCTGAAAT-1	PPAR	stem	-0.0760923
PPAR_AGTGAGGAGGTGGGTT-1	PPAR	emt	0.0829062
PPAR_AGTGAGGAGGTGGGTT-1	PPAR	stem	-0.178923
PPAR_AGTGAGGCACTAAGTC-1	PPAR	emt	0.0643654
PPAR_AGTGAGGCACTAAGTC-1	PPAR	stem	-0.00183898
PPAR_AGTGAGGCATTGTGCA-1	PPAR	emt	0.0822999
PPAR_AGTGAGGCATTGTGCA-1	PPAR	stem	-0.0242325
PPAR_AGTGAGGGTCTAGTGT-1	PPAR	emt	0.0814345
PPAR_AGTGAGGGTCTAGTGT-1	PPAR	stem	0.120442
PPAR_AGTGAGGGTGTGAATA-1	PPAR	emt	0.131188
PPAR_AGTGAGGGTGTGAATA-1	PPAR	stem	0.00435033
PPAR_AGTGAGGTCCTGCAGG-1	PPAR	emt	0.0592268
PPAR_AGTGAGGTCCTGCAGG-1	PPAR	stem	-0.119382
PPAR_AGTGGGAAGACTGTAA-1	PPAR	emt	0.0738408
PPAR_AGTGGGAAGACTGTAA-1	PPAR	stem	-0.0637092
PPAR_AGTGGGAAGATTACCC-1	PPAR	emt	0.101224
PPAR_AGTGGGAAGATTACCC-1	PPAR	stem	-0.16037
PPAR_AGTGGGACAAACAACA-1	PPAR	emt	0.10211
PPAR_AGTGGGACAAACAACA-1	PPAR	stem	-0.0156053
PPAR_AGTGGGACACGGCGTT-1	PPAR	emt	0.0538793
PPAR_AGTGGGACACGGCGTT-1	PPAR	stem	-0.0225633
PPAR_AGTGGGAGTAAAGTCA-1	PPAR	emt	0.141886
PPAR_AGTGGGAGTAAAGTCA-1	PPAR	stem	0.0833931
PPAR_AGTGGGAGTCAGATAA-1	PPAR	emt	0.108605
PPAR_AGTGGGAGTCAGATAA-1	PPAR	stem	-0.153802
PPAR_AGTGGGAGTGTAACGG-1	PPAR	emt	0.0503834
PPAR_AGTGGGAGTGTAACGG-1	PPAR	stem	-0.124588
PPAR_AGTGGGATCACTTACT-1	PPAR	emt	0.0587783
PPAR_AGTGGGATCACTTACT-1	PPAR	stem	0.0394202
PPAR_AGTGGGATCAGTGCAT-1	PPAR	emt	0.0869212
PPAR_AGTGGGATCAGTGCAT-1	PPAR	stem	0.0599719
PPAR_AGTGGGATCCTGCAGG-1	PPAR	emt	0.0721089
PPAR_AGTGGGATCCTGCAGG-1	PPAR	stem	0.0214568
PPAR_AGTGGGATCTAACCGA-1	PPAR	emt	0.120017
PPAR_AGTGGGATCTAACCGA-1	PPAR	stem	-0.116108
PPAR_AGTGTCAAGACAGGCT-1	PPAR	emt	0.0541348
PPAR_AGTGTCAAGACAGGCT-1	PPAR	stem	-0.260548
PPAR_AGTGTCAAGGCGCTCT-1	PPAR	emt	0.0973845
PPAR_AGTGTCAAGGCGCTCT-1	PPAR	stem	-0.13435
PPAR_AGTGTCAAGGGTCTCC-1	PPAR	emt	0.0723245
PPAR_AGTGTCAAGGGTCTCC-1	PPAR	stem	-0.187269
PPAR_AGTGTCAAGTCGTTTG-1	PPAR	emt	0.142991
PPAR_AGTGTCAAGTCGTTTG-1	PPAR	stem	0.0365214
PPAR_AGTGTCACACAGACTT-1	PPAR	emt	0.0552004
PPAR_AGTGTCACACAGACTT-1	PPAR	stem	-0.141113
PPAR_AGTGTCACAGTGGAGT-1	PPAR	emt	0.111209
PPAR_AGTGTCACAGTGGAGT-1	PPAR	stem	-0.00188941
PPAR_AGTGTCATCAAACAAG-1	PPAR	emt	0.0713078
PPAR_AGTGTCATCAAACAAG-1	PPAR	stem	-0.184371
PPAR_AGTGTCATCAGGTAAA-1	PPAR	emt	0.212808
PPAR_AGTGTCATCAGGTAAA-1	PPAR	stem	0.21922
PPAR_AGTGTCATCTAACTTC-1	PPAR	emt	0.0600017
PPAR_AGTGTCATCTAACTTC-1	PPAR	stem	-0.0124522
PPAR_AGTTGGTAGGGTTTCT-1	PPAR	emt	0.0809043
PPAR_AGTTGGTAGGGTTTCT-1	PPAR	stem	-0.0430737
PPAR_AGTTGGTCAAGCGCTC-1	PPAR	emt	0.0700293
PPAR_AGTTGGTCAAGCGCTC-1	PPAR	stem	-0.119068
PPAR_AGTTGGTCATGCTGGC-1	PPAR	emt	0.106533
PPAR_AGTTGGTCATGCTGGC-1	PPAR	stem	0.00163118
PPAR_AGTTGGTGTCGCCATG-1	PPAR	emt	0.092999
PPAR_AGTTGGTGTCGCCATG-1	PPAR	stem	-0.189515
PPAR_AGTTGGTTCAGAAATG-1	PPAR	emt	0.103215
PPAR_AGTTGGTTCAGAAATG-1	PPAR	stem	-0.174413
PPAR_AGTTGGTTCCATGAAC-1	PPAR	emt	0.135398
PPAR_AGTTGGTTCCATGAAC-1	PPAR	stem	-0.279649
PPAR_AGTTGGTTCTAACTTC-1	PPAR	emt	0.040182
PPAR_AGTTGGTTCTAACTTC-1	PPAR	stem	-0.0503345
PPAR_ATAACGCAGCTGCGAA-1	PPAR	emt	0.0720387
PPAR_ATAACGCAGCTGCGAA-1	PPAR	stem	-0.120559
PPAR_ATAACGCCAAGCGAGT-1	PPAR	emt	0.077857
PPAR_ATAACGCCAAGCGAGT-1	PPAR	stem	-0.14487
PPAR_ATAACGCCAATAACGA-1	PPAR	emt	-0.00747366
PPAR_ATAACGCCAATAACGA-1	PPAR	stem	-0.215792
PPAR_ATAACGCCAGTAACGG-1	PPAR	emt	0.0450203
PPAR_ATAACGCCAGTAACGG-1	PPAR	stem	-0.0101631
PPAR_ATAACGCCATCCTAGA-1	PPAR	emt	0.0554862
PPAR_ATAACGCCATCCTAGA-1	PPAR	stem	-0.0803591
PPAR_ATAACGCGTACAGCAG-1	PPAR	emt	0.143807
PPAR_ATAACGCGTACAGCAG-1	PPAR	stem	0.0424824
PPAR_ATAACGCGTGACTCAT-1	PPAR	emt	0.0977529
PPAR_ATAACGCGTGACTCAT-1	PPAR	stem	-0.18115
PPAR_ATAACGCTCTCGTTTA-1	PPAR	emt	0.0597855
PPAR_ATAACGCTCTCGTTTA-1	PPAR	stem	-0.0556928
PPAR_ATAAGAGAGATGTGTA-1	PPAR	emt	0.0496635
PPAR_ATAAGAGAGATGTGTA-1	PPAR	stem	-0.11179
PPAR_ATAAGAGAGTGGACGT-1	PPAR	emt	0.0939179
PPAR_ATAAGAGAGTGGACGT-1	PPAR	stem	0.0863183
PPAR_ATAAGAGCAATCAGAA-1	PPAR	emt	0.102651
PPAR_ATAAGAGCAATCAGAA-1	PPAR	stem	0.0725238
PPAR_ATAAGAGCACCACGTG-1	PPAR	emt	0.0385097
PPAR_ATAAGAGCACCACGTG-1	PPAR	stem	0.00631146
PPAR_ATAAGAGCAGACGCCT-1	PPAR	emt	0.114241
PPAR_ATAAGAGCAGACGCCT-1	PPAR	stem	-0.0675491
PPAR_ATAAGAGCAGGTGGAT-1	PPAR	emt	0.108903
PPAR_ATAAGAGCAGGTGGAT-1	PPAR	stem	0.0351943
PPAR_ATAAGAGGTGGTGTAG-1	PPAR	emt	0.0881972
PPAR_ATAAGAGGTGGTGTAG-1	PPAR	stem	-0.262597
PPAR_ATAAGAGTCATATCGG-1	PPAR	emt	0.0436212
PPAR_ATAAGAGTCATATCGG-1	PPAR	stem	-0.204354
PPAR_ATAAGAGTCCTGCCAT-1	PPAR	emt	0.0817516
PPAR_ATAAGAGTCCTGCCAT-1	PPAR	stem	-0.104007
PPAR_ATAAGAGTCGGCATCG-1	PPAR	emt	0.093287
PPAR_ATAAGAGTCGGCATCG-1	PPAR	stem	-0.0341724
PPAR_ATAGACCAGCTGTTCA-1	PPAR	emt	-0.0499167
PPAR_ATAGACCAGCTGTTCA-1	PPAR	stem	0.0629241
PPAR_ATAGACCAGGGTGTGT-1	PPAR	emt	0.0987043
PPAR_ATAGACCAGGGTGTGT-1	PPAR	stem	-0.0867755
PPAR_ATAGACCAGTCGTACT-1	PPAR	emt	0.0838384
PPAR_ATAGACCAGTCGTACT-1	PPAR	stem	-0.197506
PPAR_ATAGACCCATGGAATA-1	PPAR	emt	0.106608
PPAR_ATAGACCCATGGAATA-1	PPAR	stem	0.0274666
PPAR_ATAGACCGTAAATGAC-1	PPAR	emt	0.154047
PPAR_ATAGACCGTAAATGAC-1	PPAR	stem	-0.106907
PPAR_ATAGACCGTCACTGGC-1	PPAR	emt	0.04524
PPAR_ATAGACCGTCACTGGC-1	PPAR	stem	0.0336615
PPAR_ATAGACCGTGTCCTCT-1	PPAR	emt	0.0730735
PPAR_ATAGACCGTGTCCTCT-1	PPAR	stem	-0.202682
PPAR_ATCACGAAGAATGTGT-1	PPAR	emt	0.0606063
PPAR_ATCACGAAGAATGTGT-1	PPAR	stem	-0.0759231
PPAR_ATCACGAAGTCAAGGC-1	PPAR	emt	0.0380936
PPAR_ATCACGAAGTCAAGGC-1	PPAR	stem	-0.168503
PPAR_ATCACGACAAGTTGTC-1	PPAR	emt	0.0814143
PPAR_ATCACGACAAGTTGTC-1	PPAR	stem	-0.265022
PPAR_ATCACGACATCCGCGA-1	PPAR	emt	0.146517
PPAR_ATCACGACATCCGCGA-1	PPAR	stem	-0.0615082
PPAR_ATCACGAGTACCGCTG-1	PPAR	emt	0.0938684
PPAR_ATCACGAGTACCGCTG-1	PPAR	stem	-0.0882543
PPAR_ATCACGAGTCTGATCA-1	PPAR	emt	0.10738
PPAR_ATCACGAGTCTGATCA-1	PPAR	stem	-0.126089
PPAR_ATCACGAGTTAAAGAC-1	PPAR	emt	0.0576803
PPAR_ATCACGAGTTAAAGAC-1	PPAR	stem	0.0151982
PPAR_ATCACGATCCTTTACA-1	PPAR	emt	0.0880809
PPAR_ATCACGATCCTTTACA-1	PPAR	stem	-0.0669798
PPAR_ATCACGATCTATCGCC-1	PPAR	emt	0.0922039
PPAR_ATCACGATCTATCGCC-1	PPAR	stem	-0.104688
PPAR_ATCATCTAGACCCACC-1	PPAR	emt	0.0420602
PPAR_ATCATCTAGACCCACC-1	PPAR	stem	-0.00227286
PPAR_ATCATCTAGCAAATCA-1	PPAR	emt	0.0320967
PPAR_ATCATCTAGCAAATCA-1	PPAR	stem	-0.0178953
PPAR_ATCATCTAGGTGACCA-1	PPAR	emt	0.192193
PPAR_ATCATCTAGGTGACCA-1	PPAR	stem	-0.176494
PPAR_ATCATCTCAATGGACG-1	PPAR	emt	0.177976
PPAR_ATCATCTCAATGGACG-1	PPAR	stem	0.00148996
PPAR_ATCATCTCATGCTAGT-1	PPAR	emt	0.080028
PPAR_ATCATCTCATGCTAGT-1	PPAR	stem	0.0169503
PPAR_ATCATCTGTCTCCATC-1	PPAR	emt	0.1433
PPAR_ATCATCTGTCTCCATC-1	PPAR	stem	-0.0525842
PPAR_ATCATCTGTTCCCGAG-1	PPAR	emt	0.0763956
PPAR_ATCATCTGTTCCCGAG-1	PPAR	stem	-0.073686
PPAR_ATCATCTTCATCGCTC-1	PPAR	emt	0.132589
PPAR_ATCATCTTCATCGCTC-1	PPAR	stem	-0.101983
PPAR_ATCATCTTCCTATGTT-1	PPAR	emt	0.0699458
PPAR_ATCATCTTCCTATGTT-1	PPAR	stem	-0.146503
PPAR_ATCATCTTCCTTGACC-1	PPAR	emt	0.0747411
PPAR_ATCATCTTCCTTGACC-1	PPAR	stem	-0.00384669
PPAR_ATCATCTTCTCAAACG-1	PPAR	emt	0.0984516
PPAR_ATCATCTTCTCAAACG-1	PPAR	stem	-0.132049
PPAR_ATCATGGAGACCGGAT-1	PPAR	emt	0.166625
PPAR_ATCATGGAGACCGGAT-1	PPAR	stem	-0.185166
PPAR_ATCATGGAGGGCTCTC-1	PPAR	emt	0.0957332
PPAR_ATCATGGAGGGCTCTC-1	PPAR	stem	-0.150918
PPAR_ATCATGGCACAGTCGC-1	PPAR	emt	-0.0191446
PPAR_ATCATGGCACAGTCGC-1	PPAR	stem	0.0251377
PPAR_ATCATGGGTAAGTGGC-1	PPAR	emt	0.139446
PPAR_ATCATGGGTAAGTGGC-1	PPAR	stem	0.0431274
PPAR_ATCATGGGTGCACGAA-1	PPAR	emt	0.0817732
PPAR_ATCATGGGTGCACGAA-1	PPAR	stem	0.0629706
PPAR_ATCATGGTCAGAGACG-1	PPAR	emt	0.0487922
PPAR_ATCATGGTCAGAGACG-1	PPAR	stem	-0.0345514
PPAR_ATCCACCAGCAATCTC-1	PPAR	emt	0.0877037
PPAR_ATCCACCAGCAATCTC-1	PPAR	stem	-0.0936475
PPAR_ATCCACCAGGCATTGG-1	PPAR	emt	0.0782251
PPAR_ATCCACCAGGCATTGG-1	PPAR	stem	0.0272008
PPAR_ATCCACCAGGTAGCCA-1	PPAR	emt	0.0187614
PPAR_ATCCACCAGGTAGCCA-1	PPAR	stem	0.010381
PPAR_ATCCACCCAAGCCGCT-1	PPAR	emt	0.104064
PPAR_ATCCACCCAAGCCGCT-1	PPAR	stem	-0.0893517
PPAR_ATCCACCCACCAGTTA-1	PPAR	emt	0.0669501
PPAR_ATCCACCCACCAGTTA-1	PPAR	stem	-0.125452
PPAR_ATCCACCCACTATCTT-1	PPAR	emt	0.134015
PPAR_ATCCACCCACTATCTT-1	PPAR	stem	-0.0616995
PPAR_ATCCACCGTAAGAGGA-1	PPAR	emt	0.110145
PPAR_ATCCACCGTAAGAGGA-1	PPAR	stem	-0.133786
PPAR_ATCCACCGTCCCGACA-1	PPAR	emt	0.114603
PPAR_ATCCACCGTCCCGACA-1	PPAR	stem	0.0228931
PPAR_ATCCACCGTTACGCGC-1	PPAR	emt	0.143155
PPAR_ATCCACCGTTACGCGC-1	PPAR	stem	-0.107526
PPAR_ATCCACCGTTCGTTGA-1	PPAR	emt	0.188639
PPAR_ATCCACCGTTCGTTGA-1	PPAR	stem	0.339963
PPAR_ATCCACCTCCCGACTT-1	PPAR	emt	0.0715137
PPAR_ATCCACCTCCCGACTT-1	PPAR	stem	-0.0315909
PPAR_ATCCACCTCGGTCTAA-1	PPAR	emt	0.0995745
PPAR_ATCCACCTCGGTCTAA-1	PPAR	stem	0.168355
PPAR_ATCCACCTCTGGCGAC-1	PPAR	emt	0.116546
PPAR_ATCCACCTCTGGCGAC-1	PPAR	stem	0.210901
PPAR_ATCCGAAAGAGGGCTT-1	PPAR	emt	0.06282
PPAR_ATCCGAAAGAGGGCTT-1	PPAR	stem	-0.267985
PPAR_ATCCGAAAGCGTGTCC-1	PPAR	emt	0.0981894
PPAR_ATCCGAAAGCGTGTCC-1	PPAR	stem	-0.0950411
PPAR_ATCCGAAAGTCAAGCG-1	PPAR	emt	0.0508766
PPAR_ATCCGAAAGTCAAGCG-1	PPAR	stem	0.0128054
PPAR_ATCCGAACAACTGCTA-1	PPAR	emt	0.0789703
PPAR_ATCCGAACAACTGCTA-1	PPAR	stem	-0.0401396
PPAR_ATCCGAACACTCAGGC-1	PPAR	emt	0.0083551
PPAR_ATCCGAACACTCAGGC-1	PPAR	stem	-0.133825
PPAR_ATCCGAACAGGTCGTC-1	PPAR	emt	0.149311
PPAR_ATCCGAACAGGTCGTC-1	PPAR	stem	-0.0284085
PPAR_ATCCGAAGTCCAGTTA-1	PPAR	emt	0.0617054
PPAR_ATCCGAAGTCCAGTTA-1	PPAR	stem	-2.05094e-05
PPAR_ATCCGAAGTGAGGCTA-1	PPAR	emt	0.0858142
PPAR_ATCCGAAGTGAGGCTA-1	PPAR	stem	-0.230014
PPAR_ATCCGAATCCGTTGTC-1	PPAR	emt	0.108164
PPAR_ATCCGAATCCGTTGTC-1	PPAR	stem	-0.0819476
PPAR_ATCCGAATCTTGTACT-1	PPAR	emt	0.0845896
PPAR_ATCCGAATCTTGTACT-1	PPAR	stem	-0.116042
PPAR_ATCGAGTAGATGGCGT-1	PPAR	emt	0.00433754
PPAR_ATCGAGTAGATGGCGT-1	PPAR	stem	-0.159523
PPAR_ATCGAGTAGGCGTACA-1	PPAR	emt	0.0887386
PPAR_ATCGAGTAGGCGTACA-1	PPAR	stem	-0.131667
PPAR_ATCGAGTAGTGTGGCA-1	PPAR	emt	0.138313
PPAR_ATCGAGTAGTGTGGCA-1	PPAR	stem	-0.01766
PPAR_ATCGAGTCAGTTCATG-1	PPAR	emt	0.0425804
PPAR_ATCGAGTCAGTTCATG-1	PPAR	stem	0.00311585
PPAR_ATCGAGTGTGCAGGTA-1	PPAR	emt	0.0999643
PPAR_ATCGAGTGTGCAGGTA-1	PPAR	stem	-0.117814
PPAR_ATCGAGTTCTCTGTCG-1	PPAR	emt	-0.00787683
PPAR_ATCGAGTTCTCTGTCG-1	PPAR	stem	-0.319916
PPAR_ATCTACTAGAGTGAGA-1	PPAR	emt	0.150489
PPAR_ATCTACTAGAGTGAGA-1	PPAR	stem	-0.237294
PPAR_ATCTACTAGGACAGAA-1	PPAR	emt	0.0928069
PPAR_ATCTACTAGGACAGAA-1	PPAR	stem	-0.0802312
PPAR_ATCTACTCAAACGCGA-1	PPAR	emt	0.125501
PPAR_ATCTACTCAAACGCGA-1	PPAR	stem	-0.199917
PPAR_ATCTACTCAATCACAC-1	PPAR	emt	0.0344095
PPAR_ATCTACTCAATCACAC-1	PPAR	stem	-0.0788928
PPAR_ATCTACTCACATTTCT-1	PPAR	emt	0.113871
PPAR_ATCTACTCACATTTCT-1	PPAR	stem	-0.0636134
PPAR_ATCTACTCACGGCCAT-1	PPAR	emt	0.0713799
PPAR_ATCTACTCACGGCCAT-1	PPAR	stem	0.00744662
PPAR_ATCTACTGTAAATGTG-1	PPAR	emt	0.0759112
PPAR_ATCTACTGTAAATGTG-1	PPAR	stem	0.00261243
PPAR_ATCTACTGTAGCGATG-1	PPAR	emt	0.0851553
PPAR_ATCTACTGTAGCGATG-1	PPAR	stem	-0.0498854
PPAR_ATCTACTGTGGTCTCG-1	PPAR	emt	0.168813
PPAR_ATCTACTGTGGTCTCG-1	PPAR	stem	0.0930961
PPAR_ATCTACTGTTTGCATG-1	PPAR	emt	0.0517596
PPAR_ATCTACTGTTTGCATG-1	PPAR	stem	-0.172048
PPAR_ATCTACTTCCGAACGC-1	PPAR	emt	0.0736103
PPAR_ATCTACTTCCGAACGC-1	PPAR	stem	-0.0800263
PPAR_ATCTACTTCTAACTGG-1	PPAR	emt	0.0858064
PPAR_ATCTACTTCTAACTGG-1	PPAR	stem	-0.119219
PPAR_ATCTGCCAGTAGATGT-1	PPAR	emt	0.160416
PPAR_ATCTGCCAGTAGATGT-1	PPAR	stem	0.0269025
PPAR_ATCTGCCCAAGCTGTT-1	PPAR	emt	-0.0118718
PPAR_ATCTGCCCAAGCTGTT-1	PPAR	stem	0.00687731
PPAR_ATCTGCCCATCCGTGG-1	PPAR	emt	0.11772
PPAR_ATCTGCCCATCCGTGG-1	PPAR	stem	-0.169565
PPAR_ATCTGCCGTGGGTCAA-1	PPAR	emt	0.100158
PPAR_ATCTGCCGTGGGTCAA-1	PPAR	stem	-0.170196
PPAR_ATCTGCCGTTCTGTTT-1	PPAR	emt	0.0395062
PPAR_ATCTGCCGTTCTGTTT-1	PPAR	stem	-0.0768444
PPAR_ATCTGCCTCATCGGAT-1	PPAR	emt	0.000471156
PPAR_ATCTGCCTCATCGGAT-1	PPAR	stem	-0.00671807
PPAR_ATGAGGGAGACAGAGA-1	PPAR	emt	0.143108
PPAR_ATGAGGGAGACAGAGA-1	PPAR	stem	-0.0713346
PPAR_ATGAGGGAGCTGCCCA-1	PPAR	emt	0.0839062
PPAR_ATGAGGGAGCTGCCCA-1	PPAR	stem	-0.237509
PPAR_ATGAGGGCAAGTCATC-1	PPAR	emt	0.0916056
PPAR_ATGAGGGCAAGTCATC-1	PPAR	stem	-0.0805559
PPAR_ATGAGGGCATCGGGTC-1	PPAR	emt	0.107182
PPAR_ATGAGGGCATCGGGTC-1	PPAR	stem	0.0027596
PPAR_ATGAGGGGTTACGACT-1	PPAR	emt	0.132581
PPAR_ATGAGGGGTTACGACT-1	PPAR	stem	0.0458072
PPAR_ATGAGGGTCAGCGATT-1	PPAR	emt	0.0572777
PPAR_ATGAGGGTCAGCGATT-1	PPAR	stem	-0.185039
PPAR_ATGAGGGTCCAGAAGG-1	PPAR	emt	0.0674409
PPAR_ATGAGGGTCCAGAAGG-1	PPAR	stem	-0.177513
PPAR_ATGAGGGTCGCCAAAT-1	PPAR	emt	0.0752814
PPAR_ATGAGGGTCGCCAAAT-1	PPAR	stem	-0.226826
PPAR_ATGAGGGTCTGTCTAT-1	PPAR	emt	0.0800557
PPAR_ATGAGGGTCTGTCTAT-1	PPAR	stem	-0.119683
PPAR_ATGCGATAGCCGATTT-1	PPAR	emt	0.0493072
PPAR_ATGCGATAGCCGATTT-1	PPAR	stem	0.0159047
PPAR_ATGCGATAGGCAGGTT-1	PPAR	emt	0.0477264
PPAR_ATGCGATAGGCAGGTT-1	PPAR	stem	0.0843264
PPAR_ATGCGATCAATCACAC-1	PPAR	emt	0.223101
PPAR_ATGCGATCAATCACAC-1	PPAR	stem	0.199939
PPAR_ATGCGATCACCACGTG-1	PPAR	emt	0.16702
PPAR_ATGCGATCACCACGTG-1	PPAR	stem	-0.0959042
PPAR_ATGCGATCAGATCCAT-1	PPAR	emt	0.098848
PPAR_ATGCGATCAGATCCAT-1	PPAR	stem	-0.0133911
PPAR_ATGCGATCATCGATTG-1	PPAR	emt	0.0432205
PPAR_ATGCGATCATCGATTG-1	PPAR	stem	-0.0796123
PPAR_ATGCGATGTCATATCG-1	PPAR	emt	0.153884
PPAR_ATGCGATGTCATATCG-1	PPAR	stem	0.0669482
PPAR_ATGGGAGAGGAGTACC-1	PPAR	emt	0.13032
PPAR_ATGGGAGAGGAGTACC-1	PPAR	stem	0.0427663
PPAR_ATGGGAGCACGAAATA-1	PPAR	emt	0.0862313
PPAR_ATGGGAGCACGAAATA-1	PPAR	stem	-0.12765
PPAR_ATGGGAGCAGATGGGT-1	PPAR	emt	0.0937213
PPAR_ATGGGAGCAGATGGGT-1	PPAR	stem	-0.169851
PPAR_ATGGGAGGTCATGCCG-1	PPAR	emt	0.0517324
PPAR_ATGGGAGGTCATGCCG-1	PPAR	stem	-0.226777
PPAR_ATGGGAGGTGATGTGG-1	PPAR	emt	0.13254
PPAR_ATGGGAGGTGATGTGG-1	PPAR	stem	-0.0177376
PPAR_ATGTGTGAGCGTTGCC-1	PPAR	emt	0.00518777
PPAR_ATGTGTGAGCGTTGCC-1	PPAR	stem	-0.145457
PPAR_ATGTGTGAGTAGTGCG-1	PPAR	emt	0.0819418
PPAR_ATGTGTGAGTAGTGCG-1	PPAR	stem	0.00395652
PPAR_ATGTGTGCACCATGTA-1	PPAR	emt	0.057169
PPAR_ATGTGTGCACCATGTA-1	PPAR	stem	-0.0354851
PPAR_ATGTGTGGTAAATACG-1	PPAR	emt	0.120559
PPAR_ATGTGTGGTAAATACG-1	PPAR	stem	0.0353481
PPAR_ATGTGTGGTCAGATAA-1	PPAR	emt	0.144467
PPAR_ATGTGTGGTCAGATAA-1	PPAR	stem	-0.118717
PPAR_ATGTGTGGTTAGATGA-1	PPAR	emt	0.119553
PPAR_ATGTGTGGTTAGATGA-1	PPAR	stem	0.0909636
PPAR_ATGTGTGTCAATCACG-1	PPAR	emt	0.110254
PPAR_ATGTGTGTCAATCACG-1	PPAR	stem	0.0994733
PPAR_ATGTGTGTCATGTGGT-1	PPAR	emt	0.0804164
PPAR_ATGTGTGTCATGTGGT-1	PPAR	stem	0.0294927
PPAR_ATGTGTGTCGCCAAAT-1	PPAR	emt	0.121952
PPAR_ATGTGTGTCGCCAAAT-1	PPAR	stem	0.15277
PPAR_ATGTGTGTCTCGCATC-1	PPAR	emt	0.137267
PPAR_ATGTGTGTCTCGCATC-1	PPAR	stem	0.0750459
PPAR_ATTACTCAGAGTCGGT-1	PPAR	emt	0.0718772
PPAR_ATTACTCAGAGTCGGT-1	PPAR	stem	-0.133978
PPAR_ATTACTCAGCGCCTTG-1	PPAR	emt	0.131054
PPAR_ATTACTCAGCGCCTTG-1	PPAR	stem	0.00455586
PPAR_ATTACTCAGTGTGGCA-1	PPAR	emt	0.103576
PPAR_ATTACTCAGTGTGGCA-1	PPAR	stem	-0.19489
PPAR_ATTACTCCACTCAGGC-1	PPAR	emt	0.0684957
PPAR_ATTACTCCACTCAGGC-1	PPAR	stem	-0.250612
PPAR_ATTACTCGTCACCCAG-1	PPAR	emt	0.127644
PPAR_ATTACTCGTCACCCAG-1	PPAR	stem	-0.0339881
PPAR_ATTACTCGTCCGTGAC-1	PPAR	emt	0.129522
PPAR_ATTACTCGTCCGTGAC-1	PPAR	stem	-0.0604923
PPAR_ATTACTCGTTGCTCCT-1	PPAR	emt	0.0918161
PPAR_ATTACTCGTTGCTCCT-1	PPAR	stem	-0.105553
PPAR_ATTACTCTCTAAGCCA-1	PPAR	emt	0.085776
PPAR_ATTACTCTCTAAGCCA-1	PPAR	stem	-0.175511
PPAR_ATTATCCAGAAACCTA-1	PPAR	emt	0.107093
PPAR_ATTATCCAGAAACCTA-1	PPAR	stem	-0.00209166
PPAR_ATTATCCAGTGTCTCA-1	PPAR	emt	0.0588963
PPAR_ATTATCCAGTGTCTCA-1	PPAR	stem	-0.245286
PPAR_ATTATCCCAACCGCCA-1	PPAR	emt	0.136273
PPAR_ATTATCCCAACCGCCA-1	PPAR	stem	-0.107933
PPAR_ATTATCCCAGACGTAG-1	PPAR	emt	0.0536724
PPAR_ATTATCCCAGACGTAG-1	PPAR	stem	-0.128182
PPAR_ATTATCCCAGCTCGAC-1	PPAR	emt	0.0573482
PPAR_ATTATCCCAGCTCGAC-1	PPAR	stem	-0.280625
PPAR_ATTATCCCATTACGAC-1	PPAR	emt	0.0200064
PPAR_ATTATCCCATTACGAC-1	PPAR	stem	-0.239005
PPAR_ATTATCCGTGATAAAC-1	PPAR	emt	0.111086
PPAR_ATTATCCGTGATAAAC-1	PPAR	stem	-0.0807849
PPAR_ATTCTACAGAGCTGCA-1	PPAR	emt	0.0674686
PPAR_ATTCTACAGAGCTGCA-1	PPAR	stem	-0.0904725
PPAR_ATTCTACAGCTGTCTA-1	PPAR	emt	0.0567956
PPAR_ATTCTACAGCTGTCTA-1	PPAR	stem	0.0587957
PPAR_ATTCTACCAAACTGCT-1	PPAR	emt	0.132081
PPAR_ATTCTACCAAACTGCT-1	PPAR	stem	-0.0884325
PPAR_ATTCTACCAGAGTGTG-1	PPAR	emt	0.0321201
PPAR_ATTCTACCAGAGTGTG-1	PPAR	stem	0.0231267
PPAR_ATTCTACGTATAGGTA-1	PPAR	emt	0.137312
PPAR_ATTCTACGTATAGGTA-1	PPAR	stem	-0.0171459
PPAR_ATTCTACGTTACGGAG-1	PPAR	emt	0.0827265
PPAR_ATTCTACGTTACGGAG-1	PPAR	stem	0.0337039
PPAR_ATTCTACTCAAAGACA-1	PPAR	emt	0.127518
PPAR_ATTCTACTCAAAGACA-1	PPAR	stem	0.0297555
PPAR_ATTCTACTCCAAACAC-1	PPAR	emt	0.0350374
PPAR_ATTCTACTCCAAACAC-1	PPAR	stem	0.081208
PPAR_ATTGGACAGGCACATG-1	PPAR	emt	0.104791
PPAR_ATTGGACAGGCACATG-1	PPAR	stem	0.0226647
PPAR_ATTGGACCAATGAAAC-1	PPAR	emt	0.105982
PPAR_ATTGGACCAATGAAAC-1	PPAR	stem	-0.136547
PPAR_ATTGGACCATCAGTCA-1	PPAR	emt	0.0413882
PPAR_ATTGGACCATCAGTCA-1	PPAR	stem	-0.065511
PPAR_ATTGGACGTCGCGTGT-1	PPAR	emt	0.130982
PPAR_ATTGGACGTCGCGTGT-1	PPAR	stem	-0.118553
PPAR_ATTGGACGTGGACGAT-1	PPAR	emt	0.110294
PPAR_ATTGGACGTGGACGAT-1	PPAR	stem	-0.294061
PPAR_ATTGGACTCAGTCAGT-1	PPAR	emt	0.115769
PPAR_ATTGGACTCAGTCAGT-1	PPAR	stem	0.0434609
PPAR_ATTGGACTCGCAGGCT-1	PPAR	emt	0.0904863
PPAR_ATTGGACTCGCAGGCT-1	PPAR	stem	0.154659
PPAR_ATTGGACTCTCCCTGA-1	PPAR	emt	0.105051
PPAR_ATTGGACTCTCCCTGA-1	PPAR	stem	0.021189
PPAR_ATTGGACTCTTACCTA-1	PPAR	emt	0.182141
PPAR_ATTGGACTCTTACCTA-1	PPAR	stem	-0.310845
PPAR_ATTGGTGAGACACGAC-1	PPAR	emt	0.135522
PPAR_ATTGGTGAGACACGAC-1	PPAR	stem	-0.0381113
PPAR_ATTGGTGAGCGTAATA-1	PPAR	emt	0.100059
PPAR_ATTGGTGAGCGTAATA-1	PPAR	stem	-0.0518503
PPAR_ATTGGTGAGTGCCATT-1	PPAR	emt	0.113018
PPAR_ATTGGTGAGTGCCATT-1	PPAR	stem	-0.00467325
PPAR_ATTGGTGCAAGCCATT-1	PPAR	emt	0.0601352
PPAR_ATTGGTGCAAGCCATT-1	PPAR	stem	0.124765
PPAR_ATTGGTGCAGAAGCAC-1	PPAR	emt	0.0811365
PPAR_ATTGGTGCAGAAGCAC-1	PPAR	stem	-0.0388802
PPAR_ATTGGTGCAGGTGGAT-1	PPAR	emt	0.103876
PPAR_ATTGGTGCAGGTGGAT-1	PPAR	stem	0.14904
PPAR_ATTGGTGCATCAGTCA-1	PPAR	emt	0.137884
PPAR_ATTGGTGCATCAGTCA-1	PPAR	stem	0.0493432
PPAR_ATTGGTGGTGTGACGA-1	PPAR	emt	0.0417538
PPAR_ATTGGTGGTGTGACGA-1	PPAR	stem	-0.0783089
PPAR_ATTGGTGTCCGATATG-1	PPAR	emt	0.0793705
PPAR_ATTGGTGTCCGATATG-1	PPAR	stem	-0.1192
PPAR_ATTTCTGAGAAACCGC-1	PPAR	emt	0.0730902
PPAR_ATTTCTGAGAAACCGC-1	PPAR	stem	-0.167927
PPAR_ATTTCTGCAAAGAATC-1	PPAR	emt	0.0277708
PPAR_ATTTCTGCAAAGAATC-1	PPAR	stem	-0.0990872
PPAR_ATTTCTGCAAGGTTTC-1	PPAR	emt	0.112169
PPAR_ATTTCTGCAAGGTTTC-1	PPAR	stem	-0.135313
PPAR_ATTTCTGCAGACAAAT-1	PPAR	emt	0.152261
PPAR_ATTTCTGCAGACAAAT-1	PPAR	stem	0.020119
PPAR_ATTTCTGCAGTCCTTC-1	PPAR	emt	0.0634522
PPAR_ATTTCTGCAGTCCTTC-1	PPAR	stem	0.00612983
PPAR_ATTTCTGCATTTGCTT-1	PPAR	emt	0.125729
PPAR_ATTTCTGCATTTGCTT-1	PPAR	stem	-0.0877236
PPAR_ATTTCTGGTCCCTTGT-1	PPAR	emt	0.0920791
PPAR_ATTTCTGGTCCCTTGT-1	PPAR	stem	-0.00806126
PPAR_ATTTCTGGTGTAAGTA-1	PPAR	emt	0.0882071
PPAR_ATTTCTGGTGTAAGTA-1	PPAR	stem	0.243881
PPAR_ATTTCTGTCAACTCTT-1	PPAR	emt	0.193737
PPAR_ATTTCTGTCAACTCTT-1	PPAR	stem	-0.0778421
PPAR_ATTTCTGTCCAAAGTC-1	PPAR	emt	0.148838
PPAR_ATTTCTGTCCAAAGTC-1	PPAR	stem	0.0400479
PPAR_ATTTCTGTCTCCTATA-1	PPAR	emt	0.161712
PPAR_ATTTCTGTCTCCTATA-1	PPAR	stem	-0.114095
PPAR_CAACCAAAGACGCTTT-1	PPAR	emt	0.0567085
PPAR_CAACCAAAGACGCTTT-1	PPAR	stem	-0.033636
PPAR_CAACCAACAAGTTAAG-1	PPAR	emt	0.153422
PPAR_CAACCAACAAGTTAAG-1	PPAR	stem	0.0658359
PPAR_CAACCAACACTAAGTC-1	PPAR	emt	0.0864909
PPAR_CAACCAACACTAAGTC-1	PPAR	stem	0.106377
PPAR_CAACCAACAGCGAACA-1	PPAR	emt	0.110514
PPAR_CAACCAACAGCGAACA-1	PPAR	stem	0.11907
PPAR_CAACCAAGTAGTACCT-1	PPAR	emt	0.0447999
PPAR_CAACCAAGTAGTACCT-1	PPAR	stem	0.119621
PPAR_CAACCAAGTTCACCTC-1	PPAR	emt	0.0173786
PPAR_CAACCAAGTTCACCTC-1	PPAR	stem	-0.0426469
PPAR_CAACCAATCATGGTCA-1	PPAR	emt	0.0828656
PPAR_CAACCAATCATGGTCA-1	PPAR	stem	-0.104822
PPAR_CAACCAATCCTTTCGG-1	PPAR	emt	-0.00187875
PPAR_CAACCAATCCTTTCGG-1	PPAR	stem	-0.176642
PPAR_CAACCAATCTATCCTA-1	PPAR	emt	0.154841
PPAR_CAACCAATCTATCCTA-1	PPAR	stem	0.0914098
PPAR_CAACCTCAGCCGCCTA-1	PPAR	emt	0.104133
PPAR_CAACCTCAGCCGCCTA-1	PPAR	stem	-0.161812
PPAR_CAACCTCCACACCGAC-1	PPAR	emt	0.0720959
PPAR_CAACCTCCACACCGAC-1	PPAR	stem	-0.0657981
PPAR_CAACCTCCAGATCGGA-1	PPAR	emt	0.0716728
PPAR_CAACCTCCAGATCGGA-1	PPAR	stem	-0.276542
PPAR_CAACCTCGTATAGGTA-1	PPAR	emt	0.0813777
PPAR_CAACCTCGTATAGGTA-1	PPAR	stem	-0.10404
PPAR_CAACCTCGTCTAAAGA-1	PPAR	emt	0.0775521
PPAR_CAACCTCGTCTAAAGA-1	PPAR	stem	-0.187133
PPAR_CAACCTCGTGCTGTAT-1	PPAR	emt	0.107918
PPAR_CAACCTCGTGCTGTAT-1	PPAR	stem	-0.0963858
PPAR_CAACCTCGTTCGGGCT-1	PPAR	emt	0.0774279
PPAR_CAACCTCGTTCGGGCT-1	PPAR	stem	-0.0880201
PPAR_CAACCTCTCGTGACAT-1	PPAR	emt	0.099963
PPAR_CAACCTCTCGTGACAT-1	PPAR	stem	-0.0751259
PPAR_CAACTAGAGATGTAAC-1	PPAR	emt	0.123441
PPAR_CAACTAGAGATGTAAC-1	PPAR	stem	-0.0266739
PPAR_CAACTAGAGTTCGCAT-1	PPAR	emt	0.10633
PPAR_CAACTAGAGTTCGCAT-1	PPAR	stem	-0.0748613
PPAR_CAACTAGCAGCCTGTG-1	PPAR	emt	0.167216
PPAR_CAACTAGCAGCCTGTG-1	PPAR	stem	-0.113089
PPAR_CAACTAGCATCACGTA-1	PPAR	emt	0.146088
PPAR_CAACTAGCATCACGTA-1	PPAR	stem	-0.0416187
PPAR_CAACTAGGTACTTAGC-1	PPAR	emt	0.0866232
PPAR_CAACTAGGTACTTAGC-1	PPAR	stem	-0.0235355
PPAR_CAACTAGGTCATTAGC-1	PPAR	emt	0.0629221
PPAR_CAACTAGGTCATTAGC-1	PPAR	stem	-0.0152282
PPAR_CAACTAGGTCTCTCTG-1	PPAR	emt	0.0719816
PPAR_CAACTAGGTCTCTCTG-1	PPAR	stem	0.0021056
PPAR_CAACTAGTCACAGGCC-1	PPAR	emt	0.0451645
PPAR_CAACTAGTCACAGGCC-1	PPAR	stem	-0.196081
PPAR_CAACTAGTCAGTACGT-1	PPAR	emt	0.0709846
PPAR_CAACTAGTCAGTACGT-1	PPAR	stem	-0.00788654
PPAR_CAACTAGTCGGATGTT-1	PPAR	emt	0.0962894
PPAR_CAACTAGTCGGATGTT-1	PPAR	stem	-0.0454711
PPAR_CAAGAAAAGAAGGGTA-1	PPAR	emt	0.0890688
PPAR_CAAGAAAAGAAGGGTA-1	PPAR	stem	-0.0956651
PPAR_CAAGAAAAGCGTTCCG-1	PPAR	emt	0.173461
PPAR_CAAGAAAAGCGTTCCG-1	PPAR	stem	-0.146573
PPAR_CAAGAAAAGGATCGCA-1	PPAR	emt	0.0514616
PPAR_CAAGAAAAGGATCGCA-1	PPAR	stem	-0.119928
PPAR_CAAGAAACAAGGACAC-1	PPAR	emt	0.0742839
PPAR_CAAGAAACAAGGACAC-1	PPAR	stem	-0.124503
PPAR_CAAGAAACAGGTGCCT-1	PPAR	emt	0.108484
PPAR_CAAGAAACAGGTGCCT-1	PPAR	stem	-0.135622
PPAR_CAAGAAAGTAACGTTC-1	PPAR	emt	0.0602975
PPAR_CAAGAAAGTAACGTTC-1	PPAR	stem	-0.197342
PPAR_CAAGAAAGTCTCCCTA-1	PPAR	emt	0.0577139
PPAR_CAAGAAAGTCTCCCTA-1	PPAR	stem	-0.17684
PPAR_CAAGAAATCAGTTTGG-1	PPAR	emt	0.0519709
PPAR_CAAGAAATCAGTTTGG-1	PPAR	stem	-0.0354267
PPAR_CAAGATCAGACAAAGG-1	PPAR	emt	0.136412
PPAR_CAAGATCAGACAAAGG-1	PPAR	stem	0.0803867
PPAR_CAAGATCAGGCTAGAC-1	PPAR	emt	0.0763862
PPAR_CAAGATCAGGCTAGAC-1	PPAR	stem	-0.185688
PPAR_CAAGATCCATCTCGCT-1	PPAR	emt	0.119604
PPAR_CAAGATCCATCTCGCT-1	PPAR	stem	-0.168263
PPAR_CAAGATCGTACCGTTA-1	PPAR	emt	0.0622318
PPAR_CAAGATCGTACCGTTA-1	PPAR	stem	-0.0980759
PPAR_CAAGATCGTCCGAAGA-1	PPAR	emt	0.0370226
PPAR_CAAGATCGTCCGAAGA-1	PPAR	stem	-0.211405
PPAR_CAAGATCGTTCCGTCT-1	PPAR	emt	0.181591
PPAR_CAAGATCGTTCCGTCT-1	PPAR	stem	0.0136053
PPAR_CAAGATCTCCTCTAGC-1	PPAR	emt	0.111776
PPAR_CAAGATCTCCTCTAGC-1	PPAR	stem	-0.0172003
PPAR_CAAGATCTCGAGGTAG-1	PPAR	emt	0.0673812
PPAR_CAAGATCTCGAGGTAG-1	PPAR	stem	0.0585898
PPAR_CAAGGCCAGCGATATA-1	PPAR	emt	0.126227
PPAR_CAAGGCCAGCGATATA-1	PPAR	stem	0.216369
PPAR_CAAGGCCAGTCTCAAC-1	PPAR	emt	0.136713
PPAR_CAAGGCCAGTCTCAAC-1	PPAR	stem	-0.141008
PPAR_CAAGGCCCAGACGTAG-1	PPAR	emt	0.0724062
PPAR_CAAGGCCCAGACGTAG-1	PPAR	stem	-0.0947281
PPAR_CAAGGCCGTAGCGTAG-1	PPAR	emt	0.14297
PPAR_CAAGGCCGTAGCGTAG-1	PPAR	stem	-0.00260117
PPAR_CAAGGCCGTGAGGCTA-1	PPAR	emt	0.135028
PPAR_CAAGGCCGTGAGGCTA-1	PPAR	stem	-0.00422625
PPAR_CAAGGCCTCAACGGGA-1	PPAR	emt	0.0885911
PPAR_CAAGGCCTCAACGGGA-1	PPAR	stem	-0.110442
PPAR_CAAGGCCTCCGTAGTA-1	PPAR	emt	0.10547
PPAR_CAAGGCCTCCGTAGTA-1	PPAR	stem	-0.101969
PPAR_CAAGTTGAGTTGAGAT-1	PPAR	emt	0.0926288
PPAR_CAAGTTGAGTTGAGAT-1	PPAR	stem	-0.0281859
PPAR_CAAGTTGCACTACAGT-1	PPAR	emt	0.0961844
PPAR_CAAGTTGCACTACAGT-1	PPAR	stem	0.0382763
PPAR_CAAGTTGCATGCAACT-1	PPAR	emt	0.0824219
PPAR_CAAGTTGCATGCAACT-1	PPAR	stem	-0.11809
PPAR_CAAGTTGGTCTGCCAG-1	PPAR	emt	0.11964
PPAR_CAAGTTGGTCTGCCAG-1	PPAR	stem	-0.0149484
PPAR_CAAGTTGTCAACGCTA-1	PPAR	emt	0.078657
PPAR_CAAGTTGTCAACGCTA-1	PPAR	stem	0.00643493
PPAR_CAAGTTGTCCCTAACC-1	PPAR	emt	0.108226
PPAR_CAAGTTGTCCCTAACC-1	PPAR	stem	-0.0174914
PPAR_CAAGTTGTCTTGACGA-1	PPAR	emt	0.105175
PPAR_CAAGTTGTCTTGACGA-1	PPAR	stem	-0.0800094
PPAR_CACAAACAGCGCCTCA-1	PPAR	emt	0.0888181
PPAR_CACAAACAGCGCCTCA-1	PPAR	stem	-0.12701
PPAR_CACAAACAGGCGTACA-1	PPAR	emt	0.125556
PPAR_CACAAACAGGCGTACA-1	PPAR	stem	0.0201565
PPAR_CACAAACCAAGTAATG-1	PPAR	emt	0.0662945
PPAR_CACAAACCAAGTAATG-1	PPAR	stem	-0.104781
PPAR_CACAAACCACCAGTTA-1	PPAR	emt	0.190278
PPAR_CACAAACCACCAGTTA-1	PPAR	stem	-0.032318
PPAR_CACAAACCACTCAGGC-1	PPAR	emt	0.0843327
PPAR_CACAAACCACTCAGGC-1	PPAR	stem	-0.0533778
PPAR_CACAAACCATGGTAGG-1	PPAR	emt	0.146447
PPAR_CACAAACCATGGTAGG-1	PPAR	stem	0.0868412
PPAR_CACAAACGTCCCTACT-1	PPAR	emt	0.0320515
PPAR_CACAAACGTCCCTACT-1	PPAR	stem	0.0476877
PPAR_CACAAACGTGCCTGGT-1	PPAR	emt	0.162031
PPAR_CACAAACGTGCCTGGT-1	PPAR	stem	0.00922757
PPAR_CACAAACTCACTCCTG-1	PPAR	emt	0.109487
PPAR_CACAAACTCACTCCTG-1	PPAR	stem	0.107909
PPAR_CACAAACTCTGGCGAC-1	PPAR	emt	0.0771255
PPAR_CACAAACTCTGGCGAC-1	PPAR	stem	-0.0617292
PPAR_CACACAAAGAAGGACA-1	PPAR	emt	0.0797797
PPAR_CACACAAAGAAGGACA-1	PPAR	stem	-0.121721
PPAR_CACACAAAGCCAGTAG-1	PPAR	emt	0.118147
PPAR_CACACAAAGCCAGTAG-1	PPAR	stem	0.0201633
PPAR_CACACAAAGGCTATCT-1	PPAR	emt	0.0795286
PPAR_CACACAAAGGCTATCT-1	PPAR	stem	-0.0666074
PPAR_CACACAAAGTGGTCCC-1	PPAR	emt	0.0759027
PPAR_CACACAAAGTGGTCCC-1	PPAR	stem	-0.0730738
PPAR_CACACAACACCCATGG-1	PPAR	emt	0.118334
PPAR_CACACAACACCCATGG-1	PPAR	stem	-0.0628686
PPAR_CACACAAGTAAATGAC-1	PPAR	emt	0.076265
PPAR_CACACAAGTAAATGAC-1	PPAR	stem	-0.21833
PPAR_CACACAAGTCTGATTG-1	PPAR	emt	0.0932512
PPAR_CACACAAGTCTGATTG-1	PPAR	stem	-0.072
PPAR_CACACAATCACTTCAT-1	PPAR	emt	-0.0100311
PPAR_CACACAATCACTTCAT-1	PPAR	stem	-0.105806
PPAR_CACACAATCCAAGTAC-1	PPAR	emt	0.102735
PPAR_CACACAATCCAAGTAC-1	PPAR	stem	-0.063974
PPAR_CACACAATCGCGGATC-1	PPAR	emt	0.128932
PPAR_CACACAATCGCGGATC-1	PPAR	stem	-0.0881502
PPAR_CACACAATCTGATACG-1	PPAR	emt	0.168927
PPAR_CACACAATCTGATACG-1	PPAR	stem	0.177532
PPAR_CACACCTAGGAATCGC-1	PPAR	emt	0.128611
PPAR_CACACCTAGGAATCGC-1	PPAR	stem	-0.163992
PPAR_CACACCTAGGTCGGAT-1	PPAR	emt	0.195995
PPAR_CACACCTAGGTCGGAT-1	PPAR	stem	0.221534
PPAR_CACACCTAGTGTCTCA-1	PPAR	emt	0.0246839
[truncated: 25,267 more rows]

[truncated: 5 more sheets: Source data-Fig 4f, Source data-Fig 5a, Source data-Fig 5c, Source data-Fig 5d, Source data-Fig 6c-e]
