# Supplementary material for: Transcriptional state dynamics lead to heterogeneity and adaptive tumor evolution in urothelial bladder carcinoma
Source: Commun Biol. 2023 Dec 21;6:1292. doi: 10.1038/s42003-023-05668-3 (PMC10739805; doi:10.1038/s42003-023-05668-3)
Supplement: Supplementary file 4 — Supplementary Data 2 [file 42003_2023_5668_MOESM4_ESM.xlsx]

## Sheet: Geneset list
Supplementary Data 2
Name	HALLMARK_EPITHELIAL_MESENCHYMAL_TRANSITION	HALLMARK_DNA_REPAIR	HALLMARK_HYPOXIA	KEGG_APOPTOSIS	KEGG_CELL_CYCLE	KEGG_HOMOLOGOUS_RECOMBINATION	MALTA_CURATED_STEMNESS_MARKERS	KEGG_CELL_ADHESION_MOLECULES_CAMS
Description	Genes defining epithelial-mesenchymal transition, as in wound healing, fibrosis and metastasis.	Genes involved in DNA repair.	Genes up-regulated in response to low oxygen levels (hypoxia).	Apoptosis	Cell cycle	Homologous recombination	# https://www.gsea-msigdb.org/gsea/msigdb/cards/MALTA_CURATED_STEMNESS_MARKERS	Cell adhesion molecules (CAMs)
	ABI3BP	AAAS	ACKR3	AIFM1	ABL1	BLM	ABCG2	ALCAM
	ACTA2	ADA	ADM	AKT1	ANAPC1	BRCA2	BMI1	CADM1
	ADAM12	ADCY6	ADORA2B	AKT2	ANAPC10	EME1	CD34	CADM3
	ANPEP	ADRM1	AK4	AKT3	ANAPC11	MRE11	CD44	CD2
	APLP1	AGO4	AKAP12	APAF1	ANAPC13	MUS81	CTNNB1	CD22
	AREG	AK1	ALDOA	ATM	ANAPC2	NBN	EPAS1	CD226
	BASP1	AK3	ALDOB	BAD	ANAPC4	POLD1	EZH2	CD274
	BDNF	ALYREF	ALDOC	BAX	ANAPC5	POLD2	HIF1A	CD276
	BGN	APRT	AMPD3	BCL2	ANAPC7	POLD3	KDM5B	CD28
	BMP1	ARL6IP1	ANGPTL4	BCL2L1	ATM	POLD4	KLF4	CD34
	CADM1	BCAM	ANKZF1	BID	ATR	RAD50	LGR5	CD4
	CALD1	BCAP31	ANXA2	BIRC2	BUB1	RAD51	MYC	CD40
	CALU	BOLA2	ATF3	BIRC3	BUB1B	RAD51B	NANOG	CD40LG
	CAP2	BRF2	ATP7A	CAPN1	BUB3	RAD51C	NES	CD58
	CAPG	CANT1	B3GALT6	CAPN2	CCNA1	RAD51D	NOTCH1	CD6
	CCN1	CCNO	B4GALNT2	CASP10	CCNA2	RAD52	POU5F1	CD80
	CCN2	CDA	BCAN	CASP3	CCNB1	RAD54B	PROM1	CD86
	CD44	CETN2	BCL2	CASP6	CCNB2	RAD54L	SOX2	CD8A
	CD59	CLP1	BGN	CASP7	CCNB3	RPA1	TWIST1	CD8B
	CDH11	CMPK2	BHLHE40	CASP8	CCND1	RPA2	ZFP42	CD99
	CDH2	COX17	BNIP3L	CASP9	CCND2	RPA3	ZSCAN4	CDH1
	CDH6	CSTF3	BRS3	CFLAR	CCND3	RPA4		CDH15
	COL11A1	DAD1	BTG1	CHP1	CCNE1	SEM1		CDH2
	COL12A1	DCTN4	CA12	CHP2	CCNE2	SSBP1		CDH3
	COL16A1	DDB1	CASP6	CHUK	CCNH	TOP3A		CDH4
	COL1A1	DDB2	CAV1	CSF2RB	CDC14A	TOP3B		CDH5
	COL1A2	DGCR8	CAVIN1	CYCS	CDC14B	XRCC2		CLDN1
	COL3A1	DGUOK	CAVIN3	DFFA	CDC16	XRCC3		CLDN10
	COL4A1	DUT	CCN1	DFFB	CDC20			CLDN11
	COL4A2	EDF1	CCN2	ENDOD1	CDC23			CLDN14
	COL5A1	EIF1B	CCN5	ENDOG	CDC25A			CLDN15
	COL5A2	ELL	CCNG2	EXOG	CDC25B			CLDN16
	COL5A3	ELOA	CDKN1A	FADD	CDC25C			CLDN17
	COL6A2	ERCC1	CDKN1B	FAS	CDC26			CLDN18
	COL6A3	ERCC2	CDKN1C	FASLG	CDC27			CLDN19
	COL7A1	ERCC3	CHST2	IKBKB	CDC45			CLDN2
	COL8A2	ERCC4	CHST3	IKBKG	CDC6			CLDN20
	COLGALT1	ERCC5	CITED2	IL1A	CDC7			CLDN22
	COMP	ERCC8	COL5A1	IL1B	CDK1			CLDN23
	COPA	FEN1	CP	IL1R1	CDK2			CLDN3
	CRLF1	GMPR2	CSRP2	IL1RAP	CDK4			CLDN4
	CTHRC1	GPX4	CXCR4	IL3	CDK6			CLDN5
	CXCL1	GSDME	DCN	IL3RA	CDK7			CLDN6
	CXCL12	GTF2A2	DDIT3	IRAK1	CDKN1A			CLDN7
	CXCL6	GTF2B	DDIT4	IRAK2	CDKN1B			CLDN8
	CXCL8	GTF2F1	DPYSL4	IRAK3	CDKN1C			CLDN9
	DAB2	GTF2H1	DTNA	IRAK4	CDKN2A			CNTN1
	DCN	GTF2H3	DUSP1	MAP3K14	CDKN2B			CNTN2
	DKK1	GTF2H5	EDN2	MYD88	CDKN2C			CNTNAP1
	DPYSL3	GTF3C5	EFNA1	NFKB1	CDKN2D			CNTNAP2
	DST	GUK1	EFNA3	NFKBIA	CHEK1			CTLA4
	ECM1	HCLS1	EGFR	NGF	CHEK2			ESAM
	ECM2	HPRT1	ENO1	NTRK1	CREBBP			F11R
	EDIL3	IMPDH2	ENO2	PIK3CA	CUL1			GLG1
	EFEMP2	ITPA	ENO3	PIK3CB	DBF4			HLA-A
	ELN	LIG1	ERO1A	PIK3CD	E2F1			HLA-B
	EMP3	MPC2	ERRFI1	PIK3CG	E2F2			HLA-C
	ENO2	MPG	ETS1	PIK3R1	E2F3			HLA-DMA
	FAP	MRPL40	EXT1	PIK3R2	E2F4			HLA-DMB
	FAS	NCBP2	F3	PIK3R3	E2F5			HLA-DOA
	FBLN1	NELFB	FAM162A	PIK3R5	EP300			HLA-DOB
	FBLN2	NELFCD	FBP1	PPP3CA	ESPL1			HLA-DPA1
	FBLN5	NELFE	FOS	PPP3CB	FZR1			HLA-DPB1
	FBN1	NFX1	FOSL2	PPP3CC	GADD45A			HLA-DQA1
	FBN2	NME1	FOXO3	PPP3R1	GADD45B			HLA-DQA2
	FERMT2	NME3	GAA	PPP3R2	GADD45G			HLA-DQB1
	FGF2	NME4	GALK1	PRKACA	GSK3B			HLA-DRA
	FLNA	NPR2	GAPDH	PRKACB	HDAC1			HLA-DRB1
	FMOD	NT5C	GAPDHS	PRKACG	HDAC2			HLA-DRB3
	FN1	NT5C3A	GBE1	PRKAR1A	MAD1L1			HLA-DRB4
	FOXC2	NUDT21	GCK	PRKAR1B	MAD2L1			HLA-DRB5
	FSTL1	NUDT9	GCNT2	PRKAR2A	MAD2L2			HLA-E
	FSTL3	PCNA	GLRX	PRKAR2B	MCM2			HLA-F
	FUCA1	PDE4B	GPC1	PRKX	MCM3			HLA-G
	FZD8	PDE6G	GPC3	RELA	MCM4			ICAM1
	GADD45A	PNP	GPC4	RIPK1	MCM5			ICAM2
	GADD45B	POLA1	GPI	TNF	MCM6			ICAM3
	GAS1	POLA2	GRHPR	TNFRSF10A	MCM7			ICOS
	GEM	POLB	GYS1	TNFRSF10B	MDM2			ICOSLG
	GJA1	POLD1	HAS1	TNFRSF10C	MYC			ITGA4
	GLIPR1	POLD3	HDLBP	TNFRSF10D	ORC1			ITGA6
	GPC1	POLD4	HEXA	TNFRSF1A	ORC2			ITGA8
	GPX7	POLE4	HK1	TNFSF10	ORC3			ITGA9
	GREM1	POLH	HK2	TP53	ORC4			ITGAL
	HTRA1	POLL	HMOX1	TRADD	ORC5			ITGAM
	ID2	POLR1C	HOXB9	TRAF2	ORC6			ITGAV
	IGFBP2	POLR1D	HS3ST1	XIAP	PCNA			ITGB1
	IGFBP3	POLR1H	HSPA5		PKMYT1			ITGB2
	IGFBP4	POLR2A	IDS		PLK1			ITGB7
	IL15	POLR2C	IER3		PRKDC			ITGB8
	IL32	POLR2D	IGFBP1		PTTG1			JAM2
	IL6	POLR2E	IGFBP3		PTTG2			JAM3
	INHBA	POLR2F	IL6		RAD21			L1CAM
	ITGA2	POLR2G	ILVBL		RB1			MADCAM1
	ITGA5	POLR2H	INHA		RBL1			MAG
	ITGAV	POLR2I	IRS2		RBL2			MPZ
	ITGB1	POLR2J	ISG20		RBX1			MPZL1
	ITGB3	POLR2K	JMJD6		SFN			NCAM1
	ITGB5	POLR3C	JUN		SKP1			NCAM2
	JUN	POLR3GL	KDELR3		SKP1P2			NECTIN1
	LAMA1	POM121	KDM3A		SKP2			NECTIN2
	LAMA2	PRIM1	KIF5A		SMAD2			NECTIN3
	LAMA3	RAD51	KLF6		SMAD3			NEGR1
	LAMC1	RAD52	KLF7		SMAD4			NEO1
	LAMC2	RAE1	KLHL24		SMC1A			NFASC
	LGALS1	RALA	LALBA		SMC1B			NLGN1
	LOX	RBX1	LARGE1		SMC3			NLGN2
	LOXL1	REV3L	LDHA		STAG1			NLGN3
	LOXL2	RFC2	LDHC		STAG2			NLGN4X
	LRP1	RFC3	LOX		TFDP1			NRCAM
	LRRC15	RFC4	LXN		TFDP2			NRXN1
	LUM	RFC5	MAFF		TGFB1			NRXN2
	MAGEE1	RNMT	MAP3K1		TGFB2			NRXN3
	MATN2	RPA2	MIF		TGFB3			OCLN
	MATN3	RPA3	MT1E		TP53			PDCD1
	MCM7	RRM2B	MT2A		TTK			PDCD1LG2
	MEST	SAC3D1	MXI1		WEE1			PECAM1
	MFAP5	SDCBP	MYH9		WEE2			PTPRC
	MGP	SEC61A1	NAGK		YWHAB			PTPRF
	MMP1	SF3A3	NCAN		YWHAE			PTPRM
	MMP14	SMAD5	NDRG1		YWHAG			PVR
	MMP2	SNAPC4	NDST1		YWHAH			SDC1
	MMP3	SNAPC5	NDST2		YWHAQ			SDC2
	MSX1	SRSF6	NEDD4L		YWHAZ			SDC3
	MXRA5	SSRP1	NFIL3		ZBTB17			SDC4
	MYL9	STX3	NOCT					SELE
	MYLK	SUPT4H1	NR3C1					SELL
	NID2	SUPT5H	P4HA1					SELP
	NNMT	SURF1	P4HA2					SELPLG
	NOTCH2	TAF10	PAM					SIGLEC1
	NT5E	TAF12	PCK1					SPN
	NTM	TAF13	PDGFB					VCAM1
	OXTR	TAF1C	PDK1					VCAN
	P3H1	TAF6	PDK3
	PCOLCE	TAF9	PFKFB3
	PCOLCE2	TARBP2	PFKL
	PDGFRB	TK2	PFKP
	PDLIM4	TMED2	PGAM2
	PFN2	TP53	PGF
	PLAUR	TSG101	PGK1
	PLOD1	TYMS	PGM1
	PLOD2	UMPS	PGM2
	PLOD3	UPF3B	PHKG1
	PMEPA1	USP11	PIM1
	PMP22	VPS28	PKLR
	POSTN	VPS37B	PKP1
	PPIB	VPS37D	PLAC8
	PRRX1	XPC	PLAUR
	PRSS2	ZNF707	PLIN2
	PTHLH	ZWINT	PNRC1
	PTX3		PPARGC1A
	PVR		PPFIA4
	QSOX1		PPP1R15A
	RGS4		PPP1R3C
	RHOB		PRDX5
	SAT1		PRKCA
	SCG2		PYGM
	SDC1		RBPJ
	SDC4		RORA
	SERPINE1		RRAGD
	SERPINE2		S100A4
	SERPINH1		SAP30
	SFRP1		SCARB1
	SFRP4		SDC2
	SGCB		SDC3
	SGCD		SDC4
	SGCG		SELENBP1
	SLC6A8		SERPINE1
	SLIT2		SIAH2
	SLIT3		SLC25A1
	SNAI2		SLC2A1
	SNTB1		SLC2A3
	SPARC		SLC2A5
	SPOCK1		SLC37A4
	SPP1		SLC6A6
	TAGLN		SRPX
	TFPI2		STBD1
	TGFB1		STC1
	TGFBI		STC2
	TGFBR3		SULT2B1
	TGM2		TES
	THBS1		TGFB3
	THBS2		TGFBI
	THY1		TGM2
	TIMP1		TIPARP
	TIMP3		TKTL1
	TNC		TMEM45A
	TNFAIP3		TNFAIP3
	TNFRSF11B		TPBG
	TNFRSF12A		TPD52
	TPM1		TPI1
	TPM2		TPST2
	TPM4		UGP2
	VCAM1		VEGFA
	VCAN		VHL
	VEGFA		VLDLR
	VEGFC		WSB1
	VIM		XPNPEP1
	WIPF1		ZFP36
	WNT5A		ZNF292
